# Supplementary material for: Low genetic diversity and shallow population structure in the endangered vulture, Gyps coprotheres
Source: Sci Rep. 2019 Apr 2;9:5536. doi: 10.1038/s41598-019-41755-4 (PMC6445149; doi:10.1038/s41598-019-41755-4)
Supplement: Supplementary file 1 — Supplementary Table [file 41598_2019_41755_MOESM1_ESM.xlsx]

## Sheet: Supp Table 1
Supplementary Table 1: Genetic diversity estimates for the 605 Gyps coprotheres individuals grouped by sample locality. Number of individuals (N), total number of alleles (A), mean number of alleles (Ā), observed heterozygosity (Ho), unbiased expected heterozygosity (uHe) and inbreeding coefficient (F).
Locality number	Locality	N	A	Ā	Ho	uHe	F
1	Potberg colony	18	45	3.46	0.33	0.34	0.06
2	Commando drift	6	30	2.31	0.34	0.33	-0.17
3	Burgerdorp	6	39	3	0.4	0.55	0.28
4	Thomas River	16	42	3.23	0.37	0.49	0.29
5	Collywobbles colony	66	57	4.39	0.37	0.35	-0.05
6	Elliot	11	39	3	0.36	0.36	-0.08
7	Msikaba colony	50	58	4.46	0.38	0.4	0.06
8	Umzimkulu River Valley colony	53	54	4.15	0.38	0.38	-0.01
9	Ntsikeni Wildlife Reserve	51	62	4.77	0.42	0.43	0.04
10	Underberg	11	51	3.92	0.36	0.41	0.16
11	Natal Midlands	5	30	2.31	0.39	0.39	-0.18
12	Highmoor	135	96	7.39	0.39	0.41	0.09
13	Cathkin Estate	20	39	3	0.36	0.34	-0.04
14	Thlaku Vulture Restaurant	8	29	2.23	0.31	0.37	0.06
15	Soetdoring nature reserve	3	19	1.46	0.27	0.35	-0.36
16	Golden Gate	11	39	3	0.29	0.31	0.03
17	Dundee	10	42	3.23	0.44	0.6	-0.05
18	Smithfield	22	60	4.62	0.47	0.48	-0.01
19	De Wildt	3	12	0.92	0.12	0.21	0.17
20	Skeerpoort colony	43	52	4	0.35	0.39	0.06
21	Kransberg colony	36	50	3.85	0.38	0.39	0.06
22	Blouberg Nature Reserve	3	22	1.69	0.26	0.33	-0.11
23	Hoedspruit	15	66	5.08	0.4	0.48	0.14
24	Mala Mala	3	7	0.54	0.08	0.08	-1
	Mean	25.21	43.33	3.33	0.34	0.38	-0.02
min
max

## Sheet: Supp Table 2
Supplementary Table 2: Summary statistics of Gypaetus barbatus, Necrosyrtes monachus and Gyps africanus populations. Number of alleles (A), null allele frequency (No), observed heterozygosity (Ho), unbiased expected heterozygosity (uHe), deviation from Hardy-Weinberg (HWD), inbreeding coefficient (F) and polymorphic information content (PIC).
	Gypaetus barbatus (n = 54)							Necrosyrtes monachus (n = 54)						Gyps africanus (n = 68)
Locus	AT	No	Ho	uHe	HWD	F	PIC	AT	No	Ho	uHe	HWD	F	PIC	AT	No	Ho	uHe	HWD	F	PIC
BV2	7	0.08543	0.62	0.65	0	0.03	0.59	4	0	0.91	0.68	0	-0.34	0.62	3	0.18813	0.27	0.6	0	0.54	0.52
BV5	3	0.29151	0	0.37	0	1	0.33	5	0	0.7	0.5	0	-0.43	0.42	6	0.07397	0.42	0.5	0.19	0.17	0.46
BV6	10	0.19262	0.48	0.85	0	0.42	0.81	13	0.0196	0.88	0.87	0	-0.03	0.84	7	0	0.62	0.57	0.31	-0.09	0.48
BV9	5	0.0648	0.65	0.62	0	-0.06	0.56	5	0.00014	0.98	0.58	0	-0.69	0.49	3	0.07345	0.3	0.34	0	0.09	0.3
BV11	6	0.21276	0.15	0.43	0	0.64	0.41	10	0.00014	0.98	0.64	0	-0.54	0.57	9	0.03537	0.76	0.81	0.34	0.05	0.77
BV12	5	0.01969	0.88	0.66	0	-0.35	0.59	13	0.00617	0.96	0.86	0	-0.13	0.84	19	0.02919	0.86	0.89	0	0.03	0.88
BV13	-	0.00457	-		-	-	-	7	0.06283	0.48	0.6	0.01	0.19	0.55	17	0	0.86	0.85	0.48	-0.02	0.83
BV14	9	0.11855	0.91	0.76	0	-0.21	0.71	7	0.00364	0.89	0.69	0	-0.31	0.64	8	0.04317	0.68	0.74	0.23	0.07	0.69
BV20	-	0.115	-		-	-	-	7	0.0516	0.49	0.52	0	0.06	0.47	5	0.0001	0.59	0.62	0.86	0.04	0.56
Gf3H3	8	0.10791	0.5	0.63	0	0.2	0.59	7	0.08546	0.89	0.78	0	-0.22	0.68	8	0	0.84	0.73	0.02	-0.17	0.68
Gf8G	6	0.12852	0.39	0.53	0	0.27	0.5	3	0.19442	0.06	0.27	0	0.78	0.24	8	0.02309	0.71	0.72	0.45	0.01	0.69
Gf9C	10	0.19834	0.44	0.76	0	0.41	0.72	14	0.07941	0.67	0.83	0	0.19	0.8	21	0.07654	0.76	0.92	0	0.17	0.9
Gf11A4	6	0	0.51	0.51	0.16	-0.03	0.47	8	0.20219	0.3	0.65	0	0.53	0.62	9	0	0.82	0.8	0.29	-0.02	0.77
Mean	7	-	0.5	0.61	0.01	0.21	0.57	8	-	0.71	0.65	0	-0.07	0.6	9	-	0.65	0.7	0.24	0.07	0.66

## Sheet: Supp Table 3
Supplementary Table 3: Evanno table from Structure Harvester for geographic region and colony groupings under admixture model with correlated allele frequencies. The inferred genetic clusters for geographic region grouping was two (k = 2) and for the colony grouping three genetic clusters were inferred (k = 3).
	K	Mean LnP(K)	Stdev LnP(K)	Ln'(K)	|Ln''(K)|	Delta K
Region n = 605	1	-12201.9	95.1763	-	-	-
	2	-12178.4	9.2688	523.563	390.783	42.161
	3	-12045.6	64.2581	132.78	165.33	2.5729
	4	-12078.1	173.023	-32.55	206.66	1.19441
	5	-12317.4	560.633	-239.21	425.25	0.758518
	6	-12131.3	290.157	186.04	164.5	0.566935
	7	-12109.8	118.682	21.54	134.86	1.13632
	8	-12223.1	207.576	-113.32	47.53	0.228976
	9	-12383.9	563.767	-160.85	181.95	0.32274
	10	-12362.8	447.036	21.1	-	-
	K	Mean LnP(K)	Stdev LnP(K)	Ln'(K)	|Ln''(K)|	Delta K
Colony n = 266	1	-5359.6	0.0471	-	-	-
	2	-5284.14	9.1145	75.46	51.73	5.67558
	3	-5246.48	10.0697	36.38	111.31	11.0539
	4	-5321.41	28.5227	-74.93	6.87	0.240861
	5	-5389.47	113.912	-68.06	92.14	0.808869
	6	-5549.67	255.306	-160.2	93.09	0.364621
	7	-5616.78	242.213	-67.11	7.22	0.029809
	8	-5691.11	152.856	-74.33	180.66	1.1819
	9	-5946.1	467.378	-254.99	260.07	0.556445
	10	-5941.02	607.901	5.08	-	-

## Sheet: Supp Table 4
Supplementary Table 4: Pairwise FST estimates for the 605 Gyps coprotheres individuals separated by the three geographic regions. The FST values are below the diagonal and probability values (p-values) are above the diagonal. The significance threshold was adjusted for multiple tests: p-value = 0.017. Significant p-values are in bold and p-values are based on 3000 permutations.
	Western	Middle	Northern
Western		0.004	0.011
Middle	0.02		0
Northern	0.026	0.007

## Sheet: Supp Table 5
Supplementary Table 5: Pairwise FST estimates for the 266 Gyps coprotheres individuals collected from six colonies. The FST values are below the diagonal and probability values (p-values) are above the diagonal. The significance threshold was adjusted for multiple tests: p-value = 0.003. Significant p-values are in bold and p-values are based on 15000 permutations.
	Potberg	Collywobbles	Msikaba	Umzimkulu	Skeerpoort	Kransberg
Potberg		0	0	0	0	0.001
Collywobbles	0.025		0.098	0.099	0	0.013
Msikaba	0.031	0.009		0.977	0	0.115
Umzimkulu	0.026	0.008	0.006		0	0.029
Skeerpoort	0.035	0.029	0.033	0.029		0.026
Kransberg	0.04	0.018	0.015	0.015	0.025

## Sheet: Supp Table 6
Supplementary Table 6: Pairwise FST estimates for the 605 Gyps coprotheres specimens grouped by locality. The FST values are below the diagonal and probability values (p-values) are above the diagonal. The significance threshold was adjusted for multiple tests: p-value = 0.00018. Significant p-values p-values are based on 276000 permutations. Please note that localities are in geographic order wh…
	1	2	3	4	5	6	7	8	9	10	11	12	13	14	15	16	17	18	19	20	21	22	23	24
1		0.04	0.01	0	0	0.05	0	0	0	0.01	0.01	0	0	-	-	0.01	-	0	-	0	0	-	0	-
2	0.04		0.3	0.72	0.76	0.07	0.69	0.74	0.35	0.93	0.7	0.92	0.54	-	-	0.46	-	0.27	-	0.55	0.55	-	0.76	-
3	0.07	0.07		0.33	0.02	0.14	0.03	0.03	0.04	0.4	0.67	0.05	0.22	-	-	0.11	-	0.04	-	0.03	0.06	-	0.27	-
4	0.07	0.06	0.06		0	0.02	0.02	0.02	0.02	0.4	0.27	0.01	0.05	-	-	0.01	-	0.02	-	0.02	0.11	-	0.26	-
5	0.02	0.02	0.05	0.05		0.21	0.1	0.1	0	0.14	0.42	0	0.03	-	-	0.19	-	0	-	0	0.01	-	0	-
6	0.04	0.05	0.06	0.06	0.02		0.07	0.13	0.11	0.5	0.25	0.54	0.19	-	-	0.18	-	0.02	-	0.05	0.06	-	0.09	-
7	0.03	0.03	0.05	0.04	0.01	0.02		0.98	0.05	0.39	0.3	0	0.11	-	-	0.03	-	0.01	-	0	0.12	-	0	-
8	0.03	0.02	0.05	0.05	0.01	0.02	0.01		0.01	0.21	0.23	0	0.14	-	-	0.17	-	0	-	0	0.03	-	0	-
9	0.03	0.04	0.04	0.05	0.02	0.03	0.01	0.01		0.11	0.21	0	0.03	-	-	0.1	-	0.19	-	0	0.02	-	0.01	-
10	0.03	0.03	0.05	0.05	0.01	0.03	0.01	0.02	0.02		0.71	0.13	0.35	-	-	0.73	-	0.14	-	0.01	0.34	-	0.78	-
11	0.06	0.05	0.07	0.07	0.03	0.06	0.04	0.04	0.04	0.04		0.49	0.22	-	-	0.12	-	0.26	-	0.22	0.32	-	0.3	-
12	0.02	0.02	0.04	0.04	0.01	0.02	0.01	0.01	0.01	0.01	0.03		0.1	-	-	0.48	-	0.01	-	0	0.02	-	0	-
13	0.05	0.04	0.06	0.05	0.02	0.03	0.02	0.02	0.04	0.03	0.06	0.02		-	-	0.57	-	0	-	0	0.26	-	0.07	-
14	0.04	0.07	0.07	0.08	0.04	0.05	0.04	0.03	0.04	0.05	0.08	0.03	0.05		-	-	-	-	-	-	-	-	-	-
15	0.1	0.15	0.12	0.13	0.09	0.16	0.11	0.1	0.09	0.12	0.14	0.08	0.17	0.14		-	-	-	-	-	-	-	-	-
16	0.04	0.04	0.08	0.07	0.02	0.03	0.03	0.02	0.04	0.03	0.08	0.02	0.03	0.05	0.15		-	0	-	0.07	0.63	-	0.13	-
17	0.1	0.13	0.1	0.08	0.09	0.1	0.08	0.09	0.06	0.07	0.11	0.07	0.11	0.13	0.22	0.11		-	-	-	-	-	-	-
18	0.05	0.05	0.06	0.06	0.03	0.05	0.03	0.03	0.02	0.03	0.05	0.02	0.06	0.06	0.11	0.06	0.07		-	0	0.03	-	0.05	-
19	0.33	0.47	0.33	0.33	0.31	0.42	0.34	0.34	0.34	0.33	0.43	0.31	0.44	0.43	0.53	0.43	0.4	0.31		-	-	-	-	-
20	0.04	0.04	0.06	0.04	0.03	0.04	0.03	0.03	0.03	0.03	0.06	0.02	0.04	0.05	0.13	0.04	0.08	0.06	0.36		0.03	-	0	-
21	0.04	0.04	0.05	0.04	0.02	0.03	0.02	0.02	0.02	0.02	0.04	0.01	0.03	0.05	0.12	0.03	0.07	0.03	0.33	0.02		-	0.08	-
22	0.09	0.11	0.12	0.12	0.07	0.09	0.08	0.07	0.08	0.08	0.13	0.06	0.12	0.13	0.24	0.1	0.17	0.1	0.47	0.09	0.09		-	-
23	0.04	0.04	0.05	0.04	0.03	0.04	0.02	0.03	0.02	0.02	0.05	0.02	0.04	0.05	0.11	0.04	0.07	0.03	0.31	0.04	0.03	0.1		-
24	0.48	0.66	0.44	0.45	0.48	0.64	0.51	0.47	0.46	0.48	0.58	0.42	0.65	0.64	0.76	0.68	0.52	0.46	0.81	0.53	0.48	0.73	0.43

## Sheet: Supp Table 7
Supplementary Table 7: Results of the analyses of molecular variance (AMOVA). Showing the 605 Gyps coprotheres individuals grouped by sampling locality and geographic region and only the 266 Gyps coprotheres individuals collected at the six colonies.
Individuals grouped by sample locality (n = 605)
Source	Estimated variance	Percentage	Global FST	p-value
Among localities	0.25	0.07	0.07	0
Among individuals	0.98	0.29
Within individuals	2.17	0.64
Individuals grouped by sample region (n = 605)
Source	Estimated variance	Percentage	Global FST	p-value
Among regions	0.02	0.01	0.01	0
Among individuals	1.2	0.35
Within individuals	2.17	0.64
Individuals grouped by colony (n = 266)
Source	Estimated variance	Percentage	Global FST	p-value
Among colonies	0.07	0.02	0.02	0
Among individuals	0.6	0.2
Within individuals	2.28	0.77

## Sheet: Supp Table 8
Supplementary Table 8: Detailed sample information of the 605 Gyps coprotheres specimens used in the current study.
Analysis code	Tissue	Sample notes	Latitude	Longitude	Locality	Province	Year	Region	Sample storage
#4C	Muscle	Poisoned	-34.375	20.567	Potberg colony	Western Cape	2013	Western	University of KwaZulu-Natal
G31070	Feather	Colony	-34.375	20.567	Potberg colony	Western Cape	2015	Western	Cape Nature Conservation
G31065	Feather	Colony	-34.375	20.567	Potberg colony	Western Cape	2015	Western	Cape Nature Conservation
G31063	Feather	Colony	-34.375	20.567	Potberg colony	Western Cape	2015	Western	Cape Nature Conservation
G31024	Feather	Colony	-34.375	20.567	Potberg colony	Western Cape	2015	Western	Cape Nature Conservation
G31022	Feather	Colony	-34.375	20.567	Potberg colony	Western Cape	2015	Western	Cape Nature Conservation
G31075	Feather	Colony	-34.375	20.567	Potberg colony	Western Cape	2015	Western	Cape Nature Conservation
G31076	Feather	Colony	-34.375	20.567	Potberg colony	Western Cape	2015	Western	Cape Nature Conservation
G31068	Feather	Colony	-34.375	20.567	Potberg colony	Western Cape	2015	Western	Cape Nature Conservation
G31072	Feather	Colony	-34.375	20.567	Potberg colony	Western Cape	2015	Western	Cape Nature Conservation
G31069	Feather	Colony	-34.375	20.567	Potberg colony	Western Cape	2015	Western	Cape Nature Conservation
G31071	Feather	Colony	-34.375	20.567	Potberg colony	Western Cape	2015	Western	Cape Nature Conservation
PCV1	Muscle	Electrocution	-34.375	20.567	Potberg colony	Western Cape	2015	Western	Cape Nature Conservation
PCV2	Muscle	Electrocution	-34.375	20.567	Potberg colony	Western Cape	2015	Western	Cape Nature Conservation
PCV3	Muscle	Electrocution	-34.375	20.567	Potberg colony	Western Cape	2015	Western	Cape Nature Conservation
#1A	Dry snip	Historic	-34.375	20.567	Potberg colony	Western Cape	-	Western	Iziko Museum
#2B	Dry snip	Historic	-34.375	20.567	Potberg colony	Western Cape	2013	Western	Iziko Museum
#3D	Dry snip	Historic	-34.375	20.567	Potberg colony	Western Cape	2013	Western	Iziko Museum
CV22	Feather	Feeding site	-32.041	26.016	Commando drift	Eastern Cape	-	Middle	University of KwaZulu-Natal
CV23	Feather	Feeding site	-32.041	26.016	Commando drift	Eastern Cape	-	Middle	University of KwaZulu-Natal
CV24	Feather	Feeding site	-32.041	26.016	Commando drift	Eastern Cape	-	Middle	University of KwaZulu-Natal
CV25	Feather	Feeding site	-32.041	26.016	Commando drift	Eastern Cape	-	Middle	University of KwaZulu-Natal
CV26	Feather	Feeding site	-32.041	26.016	Commando drift	Eastern Cape	-	Middle	University of KwaZulu-Natal
26558	Dry snip	Historic	-32.041	26.016	Commando drift	Eastern Cape	1969	Middle	Durban Natural Science Museum
CV48	Feather	Feeding site	-31.107	26.143	Burgerdorp	Eastern Cape	-	Middle	University of KwaZulu-Natal
CV49	Feather	Feeding site	-31.107	26.143	Burgerdorp	Eastern Cape	-	Middle	University of KwaZulu-Natal
CV50	Feather	Feeding site	-31.107	26.143	Burgerdorp	Eastern Cape	-	Middle	University of KwaZulu-Natal
CV51	Feather	Feeding site	-31.107	26.143	Burgerdorp	Eastern Cape	-	Middle	University of KwaZulu-Natal
CV52	Feather	Feeding site	-31.107	26.143	Burgerdorp	Eastern Cape	-	Middle	University of KwaZulu-Natal
F22	Feather	Feeding site	-31.107	26.143	Burgerdorp	Eastern Cape	2014	Middle	University of KwaZulu-Natal
F24	Feather	Feeding site	-32.237	27.522	Thomas River	Eastern cape	2015	Middle	University of KwaZulu-Natal
F25	Feather	Feeding site	-32.237	27.522	Thomas River	Eastern cape	2015	Middle	University of KwaZulu-Natal
F26	Feather	Feeding site	-32.237	27.522	Thomas River	Eastern cape	2015	Middle	University of KwaZulu-Natal
F27	Feather	Feeding site	-32.237	27.522	Thomas River	Eastern cape	2015	Middle	University of KwaZulu-Natal
F28	Feather	Feeding site	-32.237	27.522	Thomas River	Eastern cape	2015	Middle	University of KwaZulu-Natal
F29	Feather	Feeding site	-32.237	27.522	Thomas River	Eastern cape	2015	Middle	University of KwaZulu-Natal
F30	Feather	Feeding site	-32.237	27.522	Thomas River	Eastern cape	2015	Middle	University of KwaZulu-Natal
F31	Feather	Feeding site	-32.237	27.522	Thomas River	Eastern cape	2015	Middle	University of KwaZulu-Natal
F32	Feather	Feeding site	-32.237	27.522	Thomas River	Eastern cape	2015	Middle	University of KwaZulu-Natal
F33	Feather	Feeding site	-32.237	27.522	Thomas River	Eastern cape	2015	Middle	University of KwaZulu-Natal
F34	Feather	Feeding site	-32.237	27.522	Thomas River	Eastern cape	2015	Middle	University of KwaZulu-Natal
F35	Feather	Feeding site	-32.237	27.522	Thomas River	Eastern cape	2015	Middle	University of KwaZulu-Natal
F36	Feather	Feeding site	-32.237	27.522	Thomas River	Eastern cape	2015	Middle	University of KwaZulu-Natal
F37	Feather	Feeding site	-32.237	27.522	Thomas River	Eastern cape	2015	Middle	University of KwaZulu-Natal
F38	Feather	Feeding site	-32.237	27.522	Thomas River	Eastern cape	2015	Middle	University of KwaZulu-Natal
F40	Feather	Feeding site	-32.237	27.522	Thomas River	Eastern cape	2015	Middle	University of KwaZulu-Natal
CV125	Feather	Colony	-31.989	28.598	Collywobbles colony	Eastern Cape	2015	Middle	University of KwaZulu-Natal
CV126	Feather	Colony	-31.989	28.598	Collywobbles colony	Eastern Cape	2015	Middle	University of KwaZulu-Natal
CV127	Feather	Colony	-31.989	28.598	Collywobbles colony	Eastern Cape	2015	Middle	University of KwaZulu-Natal
CV128	Feather	Colony	-31.989	28.598	Collywobbles colony	Eastern Cape	2015	Middle	University of KwaZulu-Natal
CV129	Feather	Colony	-31.989	28.598	Collywobbles colony	Eastern Cape	2015	Middle	University of KwaZulu-Natal
CV130	Feather	Colony	-31.989	28.598	Collywobbles colony	Eastern Cape	2015	Middle	University of KwaZulu-Natal
CV131	Feather	Colony	-31.989	28.598	Collywobbles colony	Eastern Cape	2015	Middle	University of KwaZulu-Natal
CV132	Feather	Colony	-31.989	28.598	Collywobbles colony	Eastern Cape	2015	Middle	University of KwaZulu-Natal
CV133	Feather	Colony	-31.989	28.598	Collywobbles colony	Eastern Cape	2015	Middle	University of KwaZulu-Natal
CV134	Feather	Colony	-31.989	28.598	Collywobbles colony	Eastern Cape	2015	Middle	University of KwaZulu-Natal
CV135	Feather	Colony	-31.989	28.598	Collywobbles colony	Eastern Cape	2015	Middle	University of KwaZulu-Natal
CV136	Feather	Colony	-31.989	28.598	Collywobbles colony	Eastern Cape	2015	Middle	University of KwaZulu-Natal
CV137	Feather	Colony	-31.989	28.598	Collywobbles colony	Eastern Cape	2015	Middle	University of KwaZulu-Natal
CV138	Feather	Colony	-31.989	28.598	Collywobbles colony	Eastern Cape	2015	Middle	University of KwaZulu-Natal
CV139	Feather	Colony	-31.989	28.598	Collywobbles colony	Eastern Cape	2015	Middle	University of KwaZulu-Natal
CV140	Feather	Colony	-31.989	28.598	Collywobbles colony	Eastern Cape	2015	Middle	University of KwaZulu-Natal
CV141	Feather	Colony	-31.989	28.598	Collywobbles colony	Eastern Cape	2015	Middle	University of KwaZulu-Natal
CV142	Feather	Colony	-31.989	28.598	Collywobbles colony	Eastern Cape	2015	Middle	University of KwaZulu-Natal
CV143	Feather	Colony	-31.989	28.598	Collywobbles colony	Eastern Cape	2015	Middle	University of KwaZulu-Natal
CV144	Feather	Colony	-31.989	28.598	Collywobbles colony	Eastern Cape	2015	Middle	University of KwaZulu-Natal
CV145	Feather	Colony	-31.989	28.598	Collywobbles colony	Eastern Cape	2015	Middle	University of KwaZulu-Natal
CV146	Feather	Colony	-31.989	28.598	Collywobbles colony	Eastern Cape	2015	Middle	University of KwaZulu-Natal
CV147	Feather	Colony	-31.989	28.598	Collywobbles colony	Eastern Cape	2015	Middle	University of KwaZulu-Natal
CV148	Feather	Colony	-31.989	28.598	Collywobbles colony	Eastern Cape	2015	Middle	University of KwaZulu-Natal
CV149	Feather	Colony	-31.989	28.598	Collywobbles colony	Eastern Cape	2015	Middle	University of KwaZulu-Natal
CV150	Feather	Colony	-31.989	28.598	Collywobbles colony	Eastern Cape	2015	Middle	University of KwaZulu-Natal
CV151	Feather	Colony	-31.989	28.598	Collywobbles colony	Eastern Cape	2015	Middle	University of KwaZulu-Natal
CV152	Feather	Colony	-31.989	28.598	Collywobbles colony	Eastern Cape	2015	Middle	University of KwaZulu-Natal
CV153	Feather	Colony	-31.989	28.598	Collywobbles colony	Eastern Cape	2015	Middle	University of KwaZulu-Natal
CV154	Feather	Colony	-31.989	28.598	Collywobbles colony	Eastern Cape	2015	Middle	University of KwaZulu-Natal
CV155	Feather	Colony	-31.989	28.598	Collywobbles colony	Eastern Cape	2015	Middle	University of KwaZulu-Natal
CV156	Feather	Colony	-31.989	28.598	Collywobbles colony	Eastern Cape	2015	Middle	University of KwaZulu-Natal
CV157	Feather	Colony	-31.989	28.598	Collywobbles colony	Eastern Cape	2015	Middle	University of KwaZulu-Natal
CV158	Feather	Colony	-31.989	28.598	Collywobbles colony	Eastern Cape	2015	Middle	University of KwaZulu-Natal
CV161	Feather	Colony	-31.989	28.598	Collywobbles colony	Eastern Cape	2015	Middle	University of KwaZulu-Natal
CV162	Feather	Colony	-31.989	28.598	Collywobbles colony	Eastern Cape	2015	Middle	University of KwaZulu-Natal
CV163	Feather	Colony	-31.989	28.598	Collywobbles colony	Eastern Cape	2015	Middle	University of KwaZulu-Natal
CV164	Feather	Colony	-31.989	28.598	Collywobbles colony	Eastern Cape	2015	Middle	University of KwaZulu-Natal
CV165	Feather	Colony	-31.989	28.598	Collywobbles colony	Eastern Cape	2015	Middle	University of KwaZulu-Natal
CV166	Feather	Colony	-31.989	28.598	Collywobbles colony	Eastern Cape	2015	Middle	University of KwaZulu-Natal
CV167	Feather	Colony	-31.989	28.598	Collywobbles colony	Eastern Cape	2015	Middle	University of KwaZulu-Natal
CV168	Feather	Colony	-31.989	28.598	Collywobbles colony	Eastern Cape	2015	Middle	University of KwaZulu-Natal
CV169	Feather	Colony	-31.989	28.598	Collywobbles colony	Eastern Cape	2015	Middle	University of KwaZulu-Natal
CV170	Feather	Colony	-31.989	28.598	Collywobbles colony	Eastern Cape	2015	Middle	University of KwaZulu-Natal
CV171	Feather	Colony	-31.989	28.598	Collywobbles colony	Eastern Cape	2015	Middle	University of KwaZulu-Natal
CV172	Feather	Colony	-31.989	28.598	Collywobbles colony	Eastern Cape	2015	Middle	University of KwaZulu-Natal
CV173	Feather	Colony	-31.989	28.598	Collywobbles colony	Eastern Cape	2015	Middle	University of KwaZulu-Natal
CV174	Feather	Colony	-31.989	28.598	Collywobbles colony	Eastern Cape	2015	Middle	University of KwaZulu-Natal
CV175	Feather	Colony	-31.989	28.598	Collywobbles colony	Eastern Cape	2015	Middle	University of KwaZulu-Natal
CV176	Feather	Colony	-31.989	28.598	Collywobbles colony	Eastern Cape	2015	Middle	University of KwaZulu-Natal
CV177	Feather	Colony	-31.989	28.598	Collywobbles colony	Eastern Cape	2015	Middle	University of KwaZulu-Natal
CV178	Feather	Colony	-31.989	28.598	Collywobbles colony	Eastern Cape	2015	Middle	University of KwaZulu-Natal
CV179	Feather	Colony	-31.989	28.598	Collywobbles colony	Eastern Cape	2015	Middle	University of KwaZulu-Natal
CV180	Feather	Colony	-31.989	28.598	Collywobbles colony	Eastern Cape	2015	Middle	University of KwaZulu-Natal
CV181	Feather	Colony	-31.989	28.598	Collywobbles colony	Eastern Cape	2015	Middle	University of KwaZulu-Natal
CV182	Feather	Colony	-31.989	28.598	Collywobbles colony	Eastern Cape	2015	Middle	University of KwaZulu-Natal
CV183	Feather	Colony	-31.989	28.598	Collywobbles colony	Eastern Cape	2015	Middle	University of KwaZulu-Natal
XO50	Blood	Colony	-31.989	28.598	Collywobbles colony	Eastern Cape	2015	Middle	University of KwaZulu-Natal
X051	Blood	Colony	-31.989	28.598	Collywobbles colony	Eastern Cape	2015	Middle	University of KwaZulu-Natal
XO52	Blood	Colony	-31.989	28.598	Collywobbles colony	Eastern Cape	2015	Middle	University of KwaZulu-Natal
XO53	Blood	Colony	-31.989	28.598	Collywobbles colony	Eastern Cape	2015	Middle	University of KwaZulu-Natal
XO55	Blood	Colony	-31.989	28.598	Collywobbles colony	Eastern Cape	2015	Middle	University of KwaZulu-Natal
XO56	Blood	Colony	-31.989	28.598	Collywobbles colony	Eastern Cape	2015	Middle	University of KwaZulu-Natal
XO57	Blood	Colony	-31.989	28.598	Collywobbles colony	Eastern Cape	2015	Middle	University of KwaZulu-Natal
XO58	Blood	Colony	-31.989	28.598	Collywobbles colony	Eastern Cape	2015	Middle	University of KwaZulu-Natal
XO71	Blood	Colony	-31.989	28.598	Collywobbles colony	Eastern Cape	2015	Middle	University of KwaZulu-Natal
CV185	Feather	Electrocution	-31.281	27.879	Elliot	Eastern Cape	2016	Middle	University of KwaZulu-Natal
CV186	Feather	Electrocution	-31.281	27.879	Elliot	Eastern Cape	2016	Middle	University of KwaZulu-Natal
CV187	Feather	Electrocution	-31.281	27.879	Elliot	Eastern Cape	2016	Middle	University of KwaZulu-Natal
CV188	Feather	Electrocution	-31.281	27.879	Elliot	Eastern Cape	2016	Middle	University of KwaZulu-Natal
CV189	Feather	Electrocution	-31.281	27.879	Elliot	Eastern Cape	2016	Middle	University of KwaZulu-Natal
CV190	Feather	Electrocution	-31.281	27.879	Elliot	Eastern Cape	2016	Middle	University of KwaZulu-Natal
CV191	Feather	Electrocution	-31.281	27.879	Elliot	Eastern Cape	2016	Middle	University of KwaZulu-Natal
CV192	Feather	Electrocution	-31.281	27.879	Elliot	Eastern Cape	2016	Middle	University of KwaZulu-Natal
CV193	Feather	Electrocution	-31.281	27.879	Elliot	Eastern Cape	2016	Middle	University of KwaZulu-Natal
CV194	Feather	Electrocution	-31.281	27.879	Elliot	Eastern Cape	2016	Middle	University of KwaZulu-Natal
CV195	Feather	Electrocution	-31.281	27.879	Elliot	Eastern Cape	2016	Middle	University of KwaZulu-Natal
XO16	Blood	Colony	-31.309	29.967	Msikaba colony	Eastern Cape	2012	Middle	University of KwaZulu-Natal
XO17	Blood	Colony	-31.309	29.967	Msikaba colony	Eastern Cape	2012	Middle	University of KwaZulu-Natal
XO18	Blood	Colony	-31.309	29.967	Msikaba colony	Eastern Cape	2012	Middle	University of KwaZulu-Natal
XO19	Blood	Colony	-31.309	29.967	Msikaba colony	Eastern Cape	2012	Middle	University of KwaZulu-Natal
XO20	Blood	Colony	-31.309	29.967	Msikaba colony	Eastern Cape	2012	Middle	University of KwaZulu-Natal
XO21	Blood	Colony	-31.309	29.967	Msikaba colony	Eastern Cape	2012	Middle	University of KwaZulu-Natal
XO22	Blood	Colony	-31.309	29.967	Msikaba colony	Eastern Cape	2012	Middle	University of KwaZulu-Natal
XO23	Blood	Colony	-31.309	29.967	Msikaba colony	Eastern Cape	2012	Middle	University of KwaZulu-Natal
XO24	Blood	Colony	-31.309	29.967	Msikaba colony	Eastern Cape	2012	Middle	University of KwaZulu-Natal
XO25	Blood	Colony	-31.309	29.967	Msikaba colony	Eastern Cape	2012	Middle	University of KwaZulu-Natal
XO26	Blood	Colony	-31.309	29.967	Msikaba colony	Eastern Cape	2012	Middle	University of KwaZulu-Natal
XO27	Blood	Colony	-31.309	29.967	Msikaba colony	Eastern Cape	2012	Middle	University of KwaZulu-Natal
XO28	Blood	Colony	-31.309	29.967	Msikaba colony	Eastern Cape	2012	Middle	University of KwaZulu-Natal
XO29	Blood	Colony	-31.309	29.967	Msikaba colony	Eastern Cape	2012	Middle	University of KwaZulu-Natal
XO30	Blood	Colony	-31.309	29.967	Msikaba colony	Eastern Cape	2012	Middle	University of KwaZulu-Natal
XO31	Blood	Colony	-31.309	29.967	Msikaba colony	Eastern Cape	2012	Middle	University of KwaZulu-Natal
XO32	Blood	Colony	-31.309	29.967	Msikaba colony	Eastern Cape	2012	Middle	University of KwaZulu-Natal
XO33	Blood	Colony	-31.309	29.967	Msikaba colony	Eastern Cape	2012	Middle	University of KwaZulu-Natal
XO34	Blood	Colony	-31.309	29.967	Msikaba colony	Eastern Cape	2012	Middle	University of KwaZulu-Natal
XO35	Blood	Colony	-31.309	29.967	Msikaba colony	Eastern Cape	2012	Middle	University of KwaZulu-Natal
XO36	Blood	Colony	-31.309	29.967	Msikaba colony	Eastern Cape	2012	Middle	University of KwaZulu-Natal
XO37	Blood	Colony	-31.309	29.967	Msikaba colony	Eastern Cape	2012	Middle	University of KwaZulu-Natal
XO38	Blood	Colony	-31.309	29.967	Msikaba colony	Eastern Cape	2012	Middle	University of KwaZulu-Natal
XO39	Blood	Colony	-31.309	29.967	Msikaba colony	Eastern Cape	2012	Middle	University of KwaZulu-Natal
XO40	Blood	Colony	-31.309	29.967	Msikaba colony	Eastern Cape	2012	Middle	University of KwaZulu-Natal
XO41	Blood	Colony	-31.309	29.967	Msikaba colony	Eastern Cape	2012	Middle	University of KwaZulu-Natal
XO42	Blood	Colony	-31.309	29.967	Msikaba colony	Eastern Cape	2012	Middle	University of KwaZulu-Natal
XO43	Blood	Colony	-31.309	29.967	Msikaba colony	Eastern Cape	2012	Middle	University of KwaZulu-Natal
XO44	Blood	Colony	-31.309	29.967	Msikaba colony	Eastern Cape	2012	Middle	University of KwaZulu-Natal
XO45	Blood	Colony	-31.309	29.967	Msikaba colony	Eastern Cape	2012	Middle	University of KwaZulu-Natal
XO46	Blood	Colony	-31.309	29.967	Msikaba colony	Eastern Cape	2012	Middle	University of KwaZulu-Natal
XO47	Blood	Colony	-31.309	29.967	Msikaba colony	Eastern Cape	2012	Middle	University of KwaZulu-Natal
XO48	Blood	Colony	-31.309	29.967	Msikaba colony	Eastern Cape	2012	Middle	University of KwaZulu-Natal
XO49	Blood	Colony	-31.309	29.967	Msikaba colony	Eastern Cape	2012	Middle	University of KwaZulu-Natal
F1	Feather	Colony	-31.309	29.967	Msikaba colony	Eastern Cape	2013	Middle	University of KwaZulu-Natal
F2	Feather	Colony	-31.309	29.967	Msikaba colony	Eastern Cape	2013	Middle	University of KwaZulu-Natal
F3	Feather	Colony	-31.309	29.967	Msikaba colony	Eastern Cape	2013	Middle	University of KwaZulu-Natal
F4	Feather	Colony	-31.309	29.967	Msikaba colony	Eastern Cape	2013	Middle	University of KwaZulu-Natal
F5	Feather	Colony	-31.309	29.967	Msikaba colony	Eastern Cape	2013	Middle	University of KwaZulu-Natal
F6	Feather	Colony	-31.309	29.967	Msikaba colony	Eastern Cape	2013	Middle	University of KwaZulu-Natal
F7	Feather	Colony	-31.309	29.967	Msikaba colony	Eastern Cape	2013	Middle	University of KwaZulu-Natal
F8	Feather	Colony	-31.309	29.967	Msikaba colony	Eastern Cape	2013	Middle	University of KwaZulu-Natal
F9	Feather	Colony	-31.309	29.967	Msikaba colony	Eastern Cape	2013	Middle	University of KwaZulu-Natal
F10	Feather	Colony	-31.309	29.967	Msikaba colony	Eastern Cape	2013	Middle	University of KwaZulu-Natal
F11	Feather	Colony	-31.309	29.967	Msikaba colony	Eastern Cape	2013	Middle	University of KwaZulu-Natal
F12	Feather	Colony	-31.309	29.967	Msikaba colony	Eastern Cape	2013	Middle	University of KwaZulu-Natal
F13	Feather	Colony	-31.309	29.967	Msikaba colony	Eastern Cape	2013	Middle	University of KwaZulu-Natal
F14	Feather	Colony	-31.309	29.967	Msikaba colony	Eastern Cape	2013	Middle	University of KwaZulu-Natal
F15	Feather	Colony	-31.309	29.967	Msikaba colony	Eastern Cape	2013	Middle	University of KwaZulu-Natal
CV184	Feather	Colony	-31.309	29.967	Msikaba colony	Eastern Cape	2015	Middle	University of KwaZulu-Natal
N101	Blood	Colony	-30.7	30.275	Umzimkulu colony	KwaZulu-Natal	2013	Middle	University of KwaZulu-Natal
N102	Blood	Colony	-30.7	30.275	Umzimkulu colony	KwaZulu-Natal	2013	Middle	University of KwaZulu-Natal
N103	Blood	Colony	-30.7	30.275	Umzimkulu colony	KwaZulu-Natal	2013	Middle	University of KwaZulu-Natal
N104	Blood	Colony	-30.7	30.275	Umzimkulu colony	KwaZulu-Natal	2013	Middle	University of KwaZulu-Natal
N105	Blood	Colony	-30.7	30.275	Umzimkulu colony	KwaZulu-Natal	2013	Middle	University of KwaZulu-Natal
N106	Blood	Colony	-30.7	30.275	Umzimkulu colony	KwaZulu-Natal	2013	Middle	University of KwaZulu-Natal
N108	Blood	Colony	-30.7	30.275	Umzimkulu colony	KwaZulu-Natal	2013	Middle	University of KwaZulu-Natal
N109	Blood	Colony	-30.7	30.275	Umzimkulu colony	KwaZulu-Natal	2013	Middle	University of KwaZulu-Natal
N110	Blood	Colony	-30.7	30.275	Umzimkulu colony	KwaZulu-Natal	2013	Middle	University of KwaZulu-Natal
N113	Blood	Colony	-30.7	30.275	Umzimkulu colony	KwaZulu-Natal	2013	Middle	University of KwaZulu-Natal
N114	Blood	Colony	-30.7	30.275	Umzimkulu colony	KwaZulu-Natal	2013	Middle	University of KwaZulu-Natal
N115	Blood	Colony	-30.7	30.275	Umzimkulu colony	KwaZulu-Natal	2013	Middle	University of KwaZulu-Natal
N117	Blood	Colony	-30.7	30.275	Umzimkulu colony	KwaZulu-Natal	2013	Middle	University of KwaZulu-Natal
N118	Blood	Colony	-30.7	30.275	Umzimkulu colony	KwaZulu-Natal	2013	Middle	University of KwaZulu-Natal
N119	Blood	Colony	-30.7	30.275	Umzimkulu colony	KwaZulu-Natal	2013	Middle	University of KwaZulu-Natal
N120	Blood	Colony	-30.7	30.275	Umzimkulu colony	KwaZulu-Natal	2013	Middle	University of KwaZulu-Natal
N121	Blood	Colony	-30.7	30.275	Umzimkulu colony	KwaZulu-Natal	2013	Middle	University of KwaZulu-Natal
N122	Blood	Colony	-30.7	30.275	Umzimkulu colony	KwaZulu-Natal	2013	Middle	University of KwaZulu-Natal
N123	Blood	Colony	-30.7	30.275	Umzimkulu colony	KwaZulu-Natal	2013	Middle	University of KwaZulu-Natal
N124	Blood	Colony	-30.7	30.275	Umzimkulu colony	KwaZulu-Natal	2013	Middle	University of KwaZulu-Natal
N125	Blood	Colony	-30.7	30.275	Umzimkulu colony	KwaZulu-Natal	2013	Middle	University of KwaZulu-Natal
N127	Blood	Colony	-30.7	30.275	Umzimkulu colony	KwaZulu-Natal	2013	Middle	University of KwaZulu-Natal
N128	Blood	Colony	-30.7	30.275	Umzimkulu colony	KwaZulu-Natal	2013	Middle	University of KwaZulu-Natal
N129	Blood	Colony	-30.7	30.275	Umzimkulu colony	KwaZulu-Natal	2013	Middle	University of KwaZulu-Natal
N130	Blood	Colony	-30.7	30.275	Umzimkulu colony	KwaZulu-Natal	2013	Middle	University of KwaZulu-Natal
N131	Blood	Colony	-30.7	30.275	Umzimkulu colony	KwaZulu-Natal	2013	Middle	University of KwaZulu-Natal
N133	Blood	Colony	-30.7	30.275	Umzimkulu colony	KwaZulu-Natal	2013	Middle	University of KwaZulu-Natal
N134	Blood	Colony	-30.7	30.275	Umzimkulu colony	KwaZulu-Natal	2013	Middle	University of KwaZulu-Natal
N135	Blood	Colony	-30.7	30.275	Umzimkulu colony	KwaZulu-Natal	2013	Middle	University of KwaZulu-Natal
N136	Blood	Colony	-30.7	30.275	Umzimkulu colony	KwaZulu-Natal	2013	Middle	University of KwaZulu-Natal
N138	Blood	Colony	-30.7	30.275	Umzimkulu colony	KwaZulu-Natal	2013	Middle	University of KwaZulu-Natal
N143	Blood	Colony	-30.7	30.275	Umzimkulu colony	KwaZulu-Natal	2013	Middle	University of KwaZulu-Natal
N144	Blood	Colony	-30.7	30.275	Umzimkulu colony	KwaZulu-Natal	2013	Middle	University of KwaZulu-Natal
N145	Blood	Colony	-30.7	30.275	Umzimkulu colony	KwaZulu-Natal	2013	Middle	University of KwaZulu-Natal
F16	Feather	Colony	-30.7	30.275	Umzimkulu colony	KwaZulu-Natal	2014	Middle	University of KwaZulu-Natal
F17	Feather	Colony	-30.7	30.275	Umzimkulu colony	KwaZulu-Natal	2014	Middle	University of KwaZulu-Natal
F18	Feather	Colony	-30.7	30.275	Umzimkulu colony	KwaZulu-Natal	2014	Middle	University of KwaZulu-Natal
F19	Feather	Colony	-30.7	30.275	Umzimkulu colony	KwaZulu-Natal	2014	Middle	University of KwaZulu-Natal
F20	Feather	Colony	-30.7	30.275	Umzimkulu colony	KwaZulu-Natal	2014	Middle	University of KwaZulu-Natal
F21	Feather	Colony	-30.7	30.275	Umzimkulu colony	KwaZulu-Natal	2014	Middle	University of KwaZulu-Natal
N083	Blood	Colony	-30.7	30.275	Umzimkulu colony	KwaZulu-Natal	2015	Middle	University of KwaZulu-Natal
G27521	Blood	Colony	-30.7	30.275	Umzimkulu colony	KwaZulu-Natal	2016	Middle	University of KwaZulu-Natal
G27582	Blood	Colony	-30.7	30.275	Umzimkulu colony	KwaZulu-Natal	2016	Middle	University of KwaZulu-Natal
G27583	Blood	Colony	-30.7	30.275	Umzimkulu colony	KwaZulu-Natal	2016	Middle	University of KwaZulu-Natal
G27584	Blood	Colony	-30.7	30.275	Umzimkulu colony	KwaZulu-Natal	2016	Middle	University of KwaZulu-Natal
G27585	Blood	Colony	-30.7	30.275	Umzimkulu colony	KwaZulu-Natal	2016	Middle	University of KwaZulu-Natal
G27586	Blood	Colony	-30.7	30.275	Umzimkulu colony	KwaZulu-Natal	2016	Middle	University of KwaZulu-Natal
G27587	Blood	Colony	-30.7	30.275	Umzimkulu colony	KwaZulu-Natal	2016	Middle	University of KwaZulu-Natal
G27588	Blood	Colony	-30.7	30.275	Umzimkulu colony	KwaZulu-Natal	2016	Middle	University of KwaZulu-Natal
G27590	Blood	Colony	-30.7	30.275	Umzimkulu colony	KwaZulu-Natal	2016	Middle	University of KwaZulu-Natal
G27606	Blood	Colony	-30.7	30.275	Umzimkulu colony	KwaZulu-Natal	2016	Middle	University of KwaZulu-Natal
G27607	Blood	Colony	-30.7	30.275	Umzimkulu colony	KwaZulu-Natal	2016	Middle	University of KwaZulu-Natal
CV28	Feather	Colony	-30.7	30.275	Umzimkulu colony	KwaZulu-Natal	2005	Middle	University of KwaZulu-Natal
1	Muscle	Poisoned	-30.194	29.49	Ntsikeni Wildlife Reserve	KwaZulu-Natal	2012	Middle	University of KwaZulu-Natal
2	Muscle	Poisoned	-30.194	29.49	Ntsikeni Wildlife Reserve	KwaZulu-Natal	2012	Middle	University of KwaZulu-Natal
4	Muscle	Poisoned	-30.194	29.49	Ntsikeni Wildlife Reserve	KwaZulu-Natal	2012	Middle	University of KwaZulu-Natal
5	Muscle	Poisoned	-30.194	29.49	Ntsikeni Wildlife Reserve	KwaZulu-Natal	2012	Middle	University of KwaZulu-Natal
6	Muscle	Poisoned	-30.194	29.49	Ntsikeni Wildlife Reserve	KwaZulu-Natal	2012	Middle	University of KwaZulu-Natal
7	Muscle	Poisoned	-30.194	29.49	Ntsikeni Wildlife Reserve	KwaZulu-Natal	2012	Middle	University of KwaZulu-Natal
8	Muscle	Poisoned	-30.194	29.49	Ntsikeni Wildlife Reserve	KwaZulu-Natal	2012	Middle	University of KwaZulu-Natal
9	Muscle	Poisoned	-30.194	29.49	Ntsikeni Wildlife Reserve	KwaZulu-Natal	2012	Middle	University of KwaZulu-Natal
10	Muscle	Poisoned	-30.194	29.49	Ntsikeni Wildlife Reserve	KwaZulu-Natal	2012	Middle	University of KwaZulu-Natal
11	Muscle	Poisoned	-30.194	29.49	Ntsikeni Wildlife Reserve	KwaZulu-Natal	2012	Middle	University of KwaZulu-Natal
12	Muscle	Poisoned	-30.194	29.49	Ntsikeni Wildlife Reserve	KwaZulu-Natal	2012	Middle	University of KwaZulu-Natal
13	Muscle	Poisoned	-30.194	29.49	Ntsikeni Wildlife Reserve	KwaZulu-Natal	2012	Middle	University of KwaZulu-Natal
14	Muscle	Poisoned	-30.194	29.49	Ntsikeni Wildlife Reserve	KwaZulu-Natal	2012	Middle	University of KwaZulu-Natal
15	Muscle	Poisoned	-30.194	29.49	Ntsikeni Wildlife Reserve	KwaZulu-Natal	2012	Middle	University of KwaZulu-Natal
16	Muscle	Poisoned	-30.194	29.49	Ntsikeni Wildlife Reserve	KwaZulu-Natal	2012	Middle	University of KwaZulu-Natal
17	Muscle	Poisoned	-30.194	29.49	Ntsikeni Wildlife Reserve	KwaZulu-Natal	2012	Middle	University of KwaZulu-Natal
18	Muscle	Poisoned	-30.194	29.49	Ntsikeni Wildlife Reserve	KwaZulu-Natal	2012	Middle	University of KwaZulu-Natal
19	Muscle	Poisoned	-30.194	29.49	Ntsikeni Wildlife Reserve	KwaZulu-Natal	2012	Middle	University of KwaZulu-Natal
20	Muscle	Poisoned	-30.194	29.49	Ntsikeni Wildlife Reserve	KwaZulu-Natal	2012	Middle	University of KwaZulu-Natal
21	Muscle	Poisoned	-30.194	29.49	Ntsikeni Wildlife Reserve	KwaZulu-Natal	2012	Middle	University of KwaZulu-Natal
22	Muscle	Poisoned	-30.194	29.49	Ntsikeni Wildlife Reserve	KwaZulu-Natal	2012	Middle	University of KwaZulu-Natal
23	Muscle	Poisoned	-30.194	29.49	Ntsikeni Wildlife Reserve	KwaZulu-Natal	2012	Middle	University of KwaZulu-Natal
24	Muscle	Poisoned	-30.194	29.49	Ntsikeni Wildlife Reserve	KwaZulu-Natal	2012	Middle	University of KwaZulu-Natal
25	Muscle	Poisoned	-30.194	29.49	Ntsikeni Wildlife Reserve	KwaZulu-Natal	2012	Middle	University of KwaZulu-Natal
28	Muscle	Poisoned	-30.194	29.49	Ntsikeni Wildlife Reserve	KwaZulu-Natal	2012	Middle	University of KwaZulu-Natal
29	Muscle	Poisoned	-30.194	29.49	Ntsikeni Wildlife Reserve	KwaZulu-Natal	2012	Middle	University of KwaZulu-Natal
30	Muscle	Poisoned	-30.194	29.49	Ntsikeni Wildlife Reserve	KwaZulu-Natal	2012	Middle	University of KwaZulu-Natal
31	Muscle	Poisoned	-30.194	29.49	Ntsikeni Wildlife Reserve	KwaZulu-Natal	2012	Middle	University of KwaZulu-Natal
32	Muscle	Poisoned	-30.194	29.49	Ntsikeni Wildlife Reserve	KwaZulu-Natal	2012	Middle	University of KwaZulu-Natal
33	Muscle	Poisoned	-30.194	29.49	Ntsikeni Wildlife Reserve	KwaZulu-Natal	2012	Middle	University of KwaZulu-Natal
34	Muscle	Poisoned	-30.194	29.49	Ntsikeni Wildlife Reserve	KwaZulu-Natal	2012	Middle	University of KwaZulu-Natal
35	Muscle	Poisoned	-30.194	29.49	Ntsikeni Wildlife Reserve	KwaZulu-Natal	2012	Middle	University of KwaZulu-Natal
36	Muscle	Poisoned	-30.194	29.49	Ntsikeni Wildlife Reserve	KwaZulu-Natal	2012	Middle	University of KwaZulu-Natal
37	Muscle	Poisoned	-30.194	29.49	Ntsikeni Wildlife Reserve	KwaZulu-Natal	2012	Middle	University of KwaZulu-Natal
38	Muscle	Poisoned	-30.194	29.49	Ntsikeni Wildlife Reserve	KwaZulu-Natal	2012	Middle	University of KwaZulu-Natal
39	Muscle	Poisoned	-30.194	29.49	Ntsikeni Wildlife Reserve	KwaZulu-Natal	2012	Middle	University of KwaZulu-Natal
40	Muscle	Poisoned	-30.194	29.49	Ntsikeni Wildlife Reserve	KwaZulu-Natal	2012	Middle	University of KwaZulu-Natal
41	Muscle	Poisoned	-30.194	29.49	Ntsikeni Wildlife Reserve	KwaZulu-Natal	2012	Middle	University of KwaZulu-Natal
42	Muscle	Poisoned	-30.194	29.49	Ntsikeni Wildlife Reserve	KwaZulu-Natal	2012	Middle	University of KwaZulu-Natal
43	Muscle	Poisoned	-30.194	29.49	Ntsikeni Wildlife Reserve	KwaZulu-Natal	2012	Middle	University of KwaZulu-Natal
44	Muscle	Poisoned	-30.194	29.49	Ntsikeni Wildlife Reserve	KwaZulu-Natal	2012	Middle	University of KwaZulu-Natal
45	Muscle	Poisoned	-30.194	29.49	Ntsikeni Wildlife Reserve	KwaZulu-Natal	2012	Middle	University of KwaZulu-Natal
46	Muscle	Poisoned	-30.194	29.49	Ntsikeni Wildlife Reserve	KwaZulu-Natal	2012	Middle	University of KwaZulu-Natal
47	Muscle	Poisoned	-30.194	29.49	Ntsikeni Wildlife Reserve	KwaZulu-Natal	2012	Middle	University of KwaZulu-Natal
48	Muscle	Poisoned	-30.194	29.49	Ntsikeni Wildlife Reserve	KwaZulu-Natal	2012	Middle	University of KwaZulu-Natal
49	Muscle	Poisoned	-30.194	29.49	Ntsikeni Wildlife Reserve	KwaZulu-Natal	2012	Middle	University of KwaZulu-Natal
CV1	Feather	Feeding site	-30.194	29.49	Ntsikeni Wildlife Reserve	KwaZulu-Natal	-	Middle	University of KwaZulu-Natal
CV2	Feather	Feeding site	-30.194	29.49	Ntsikeni Wildlife Reserve	KwaZulu-Natal	-	Middle	University of KwaZulu-Natal
CV3	Feather	Feeding site	-30.194	29.49	Ntsikeni Wildlife Reserve	KwaZulu-Natal	-	Middle	University of KwaZulu-Natal
CV4	Feather	Feeding site	-30.194	29.49	Ntsikeni Wildlife Reserve	KwaZulu-Natal	-	Middle	University of KwaZulu-Natal
CV5	Feather	Feeding site	-30.194	29.49	Ntsikeni Wildlife Reserve	KwaZulu-Natal	-	Middle	University of KwaZulu-Natal
CV53	Feather	Feeding site	-29.826	29.36	Underberg	KwaZulu-Natal	2007	Middle	University of KwaZulu-Natal
CV54	Feather	Feeding site	-29.826	29.36	Underberg	KwaZulu-Natal	2007	Middle	University of KwaZulu-Natal
CV55	Feather	Feeding site	-29.826	29.36	Underberg	KwaZulu-Natal	2007	Middle	University of KwaZulu-Natal
CV56	Feather	Feeding site	-29.826	29.36	Underberg	KwaZulu-Natal	2007	Middle	University of KwaZulu-Natal
CV57	Feather	Feeding site	-29.826	29.36	Underberg	KwaZulu-Natal	2007	Middle	University of KwaZulu-Natal
CV58	Feather	Feeding site	-29.826	29.36	Underberg	KwaZulu-Natal	2007	Middle	University of KwaZulu-Natal
CV59	Feather	Feeding site	-29.826	29.36	Underberg	KwaZulu-Natal	2007	Middle	University of KwaZulu-Natal
F23	Feather	Feeding site	-29.826	29.36	Underberg	KwaZulu-Natal	2014	Middle	University of KwaZulu-Natal
31631	Dry snip	Historic	-29.826	29.36	Underberg	KwaZulu-Natal	1977	Middle	Durban Natural Science Museum
N158	Blood	Poisoned	-29.826	29.36	Underberg	KwaZulu-Natal	2013	Middle	University of KwaZulu-Natal
N159	Blood	Poisoned	-29.826	29.36	Underberg	KwaZulu-Natal	2013	Middle	University of KwaZulu-Natal
45476	Dry snip	Historic	-29.28	30.1	Natal Midlands	KwaZulu-Natal	1960	Middle	Ditsong National Museum
30697	Dry snip	Historic	-29.28	30.1	Natal Midlands	KwaZulu-Natal	1975	Middle	Durban Natural Science Museum
31035	Dry snip	Historic	-29.28	30.1	Natal Midlands	KwaZulu-Natal	1977	Middle	Durban Natural Science Museum
N204	Blood	Poisoned	-29.28	30.1	Natal Midlands	KwaZulu-Natal	2015	Middle	University of KwaZulu-Natal
20718	Dry snip	Historic	-29.28	30.1	Natal Midlands	KwaZulu-Natal	1966	Middle	Durban Natural Science Museum
CV68	Feather	Feeding site	-29.314	29.767	Highmoor	KwaZulu-Natal	2015	Middle	University of KwaZulu-Natal
CV70	Feather	Feeding site	-29.314	29.767	Highmoor	KwaZulu-Natal	2015	Middle	University of KwaZulu-Natal
CV71	Feather	Feeding site	-29.314	29.767	Highmoor	KwaZulu-Natal	2015	Middle	University of KwaZulu-Natal
CV72	Feather	Feeding site	-29.314	29.767	Highmoor	KwaZulu-Natal	2015	Middle	University of KwaZulu-Natal
CV73	Feather	Feeding site	-29.314	29.767	Highmoor	KwaZulu-Natal	2015	Middle	University of KwaZulu-Natal
CV74	Feather	Feeding site	-29.314	29.767	Highmoor	KwaZulu-Natal	2015	Middle	University of KwaZulu-Natal
CV75	Feather	Feeding site	-29.314	29.767	Highmoor	KwaZulu-Natal	2015	Middle	University of KwaZulu-Natal
CV76	Feather	Feeding site	-29.314	29.767	Highmoor	KwaZulu-Natal	2015	Middle	University of KwaZulu-Natal
CV77	Feather	Feeding site	-29.314	29.767	Highmoor	KwaZulu-Natal	2015	Middle	University of KwaZulu-Natal
CV78	Feather	Feeding site	-29.314	29.767	Highmoor	KwaZulu-Natal	2015	Middle	University of KwaZulu-Natal
CV79	Feather	Feeding site	-29.314	29.767	Highmoor	KwaZulu-Natal	2015	Middle	University of KwaZulu-Natal
CV80	Feather	Feeding site	-29.314	29.767	Highmoor	KwaZulu-Natal	2015	Middle	University of KwaZulu-Natal
CV81	Feather	Feeding site	-29.314	29.767	Highmoor	KwaZulu-Natal	2015	Middle	University of KwaZulu-Natal
CV82	Feather	Feeding site	-29.314	29.767	Highmoor	KwaZulu-Natal	2015	Middle	University of KwaZulu-Natal
CV83	Feather	Feeding site	-29.314	29.767	Highmoor	KwaZulu-Natal	2015	Middle	University of KwaZulu-Natal
CV84	Feather	Feeding site	-29.314	29.767	Highmoor	KwaZulu-Natal	2015	Middle	University of KwaZulu-Natal
CV85	Feather	Feeding site	-29.314	29.767	Highmoor	KwaZulu-Natal	2015	Middle	University of KwaZulu-Natal
CV86	Feather	Feeding site	-29.314	29.767	Highmoor	KwaZulu-Natal	2015	Middle	University of KwaZulu-Natal
CV87	Feather	Feeding site	-29.314	29.767	Highmoor	KwaZulu-Natal	2015	Middle	University of KwaZulu-Natal
CV88	Feather	Feeding site	-29.314	29.767	Highmoor	KwaZulu-Natal	2015	Middle	University of KwaZulu-Natal
CV89	Feather	Feeding site	-29.314	29.767	Highmoor	KwaZulu-Natal	2015	Middle	University of KwaZulu-Natal
CV90	Feather	Feeding site	-29.314	29.767	Highmoor	KwaZulu-Natal	2015	Middle	University of KwaZulu-Natal
CV91	Feather	Feeding site	-29.314	29.767	Highmoor	KwaZulu-Natal	2015	Middle	University of KwaZulu-Natal
CV93	Feather	Feeding site	-29.314	29.767	Highmoor	KwaZulu-Natal	2015	Middle	University of KwaZulu-Natal
CV94	Feather	Feeding site	-29.314	29.767	Highmoor	KwaZulu-Natal	2015	Middle	University of KwaZulu-Natal
CV95	Feather	Feeding site	-29.314	29.767	Highmoor	KwaZulu-Natal	2015	Middle	University of KwaZulu-Natal
CV96	Feather	Feeding site	-29.314	29.767	Highmoor	KwaZulu-Natal	2015	Middle	University of KwaZulu-Natal
CV97	Feather	Feeding site	-29.314	29.767	Highmoor	KwaZulu-Natal	2015	Middle	University of KwaZulu-Natal
CV98	Feather	Feeding site	-29.314	29.767	Highmoor	KwaZulu-Natal	2015	Middle	University of KwaZulu-Natal
CV99	Feather	Feeding site	-29.314	29.767	Highmoor	KwaZulu-Natal	2015	Middle	University of KwaZulu-Natal
CV100	Feather	Feeding site	-29.314	29.767	Highmoor	KwaZulu-Natal	2015	Middle	University of KwaZulu-Natal
CV101	Feather	Feeding site	-29.314	29.767	Highmoor	KwaZulu-Natal	2015	Middle	University of KwaZulu-Natal
CV102	Feather	Feeding site	-29.314	29.767	Highmoor	KwaZulu-Natal	2015	Middle	University of KwaZulu-Natal
CV103	Feather	Feeding site	-29.314	29.767	Highmoor	KwaZulu-Natal	2015	Middle	University of KwaZulu-Natal
CV104	Feather	Feeding site	-29.314	29.767	Highmoor	KwaZulu-Natal	2015	Middle	University of KwaZulu-Natal
CV105	Feather	Feeding site	-29.314	29.767	Highmoor	KwaZulu-Natal	2015	Middle	University of KwaZulu-Natal
CV107	Feather	Feeding site	-29.314	29.767	Highmoor	KwaZulu-Natal	2015	Middle	University of KwaZulu-Natal
CV108	Feather	Feeding site	-29.314	29.767	Highmoor	KwaZulu-Natal	2015	Middle	University of KwaZulu-Natal
CV109	Feather	Feeding site	-29.314	29.767	Highmoor	KwaZulu-Natal	2015	Middle	University of KwaZulu-Natal
CV110	Feather	Feeding site	-29.314	29.767	Highmoor	KwaZulu-Natal	2015	Middle	University of KwaZulu-Natal
CV111	Feather	Feeding site	-29.314	29.767	Highmoor	KwaZulu-Natal	2015	Middle	University of KwaZulu-Natal
CV112	Feather	Feeding site	-29.314	29.767	Highmoor	KwaZulu-Natal	2015	Middle	University of KwaZulu-Natal
CV113	Feather	Feeding site	-29.314	29.767	Highmoor	KwaZulu-Natal	2015	Middle	University of KwaZulu-Natal
CV114	Feather	Feeding site	-29.314	29.767	Highmoor	KwaZulu-Natal	2015	Middle	University of KwaZulu-Natal
CV115	Feather	Feeding site	-29.314	29.767	Highmoor	KwaZulu-Natal	2015	Middle	University of KwaZulu-Natal
CV116	Feather	Feeding site	-29.314	29.767	Highmoor	KwaZulu-Natal	2015	Middle	University of KwaZulu-Natal
CV117	Feather	Feeding site	-29.314	29.767	Highmoor	KwaZulu-Natal	2015	Middle	University of KwaZulu-Natal
CV118	Feather	Feeding site	-29.314	29.767	Highmoor	KwaZulu-Natal	2015	Middle	University of KwaZulu-Natal
CV119	Feather	Feeding site	-29.314	29.767	Highmoor	KwaZulu-Natal	2015	Middle	University of KwaZulu-Natal
CV120	Feather	Feeding site	-29.314	29.767	Highmoor	KwaZulu-Natal	2015	Middle	University of KwaZulu-Natal
CV121	Feather	Feeding site	-29.314	29.767	Highmoor	KwaZulu-Natal	2015	Middle	University of KwaZulu-Natal
CV122	Feather	Feeding site	-29.314	29.767	Highmoor	KwaZulu-Natal	2015	Middle	University of KwaZulu-Natal
CV123	Feather	Feeding site	-29.314	29.767	Highmoor	KwaZulu-Natal	2015	Middle	University of KwaZulu-Natal
A1	Feather	Feeding site	-29.314	29.767	Highmoor	KwaZulu-Natal	2016	Middle	University of KwaZulu-Natal
A2	Feather	Feeding site	-29.314	29.767	Highmoor	KwaZulu-Natal	2016	Middle	University of KwaZulu-Natal
A3	Feather	Feeding site	-29.314	29.767	Highmoor	KwaZulu-Natal	2016	Middle	University of KwaZulu-Natal
A4	Feather	Feeding site	-29.314	29.767	Highmoor	KwaZulu-Natal	2016	Middle	University of KwaZulu-Natal
A5	Feather	Feeding site	-29.314	29.767	Highmoor	KwaZulu-Natal	2016	Middle	University of KwaZulu-Natal
A7	Feather	Feeding site	-29.314	29.767	Highmoor	KwaZulu-Natal	2016	Middle	University of KwaZulu-Natal
A10	Feather	Feeding site	-29.314	29.767	Highmoor	KwaZulu-Natal	2016	Middle	University of KwaZulu-Natal
A11	Feather	Feeding site	-29.314	29.767	Highmoor	KwaZulu-Natal	2016	Middle	University of KwaZulu-Natal
A12	Feather	Feeding site	-29.314	29.767	Highmoor	KwaZulu-Natal	2016	Middle	University of KwaZulu-Natal
A13	Feather	Feeding site	-29.314	29.767	Highmoor	KwaZulu-Natal	2016	Middle	University of KwaZulu-Natal
A14	Feather	Feeding site	-29.314	29.767	Highmoor	KwaZulu-Natal	2016	Middle	University of KwaZulu-Natal
A15	Feather	Feeding site	-29.314	29.767	Highmoor	KwaZulu-Natal	2016	Middle	University of KwaZulu-Natal
A16	Feather	Feeding site	-29.314	29.767	Highmoor	KwaZulu-Natal	2016	Middle	University of KwaZulu-Natal
A17	Feather	Feeding site	-29.314	29.767	Highmoor	KwaZulu-Natal	2016	Middle	University of KwaZulu-Natal
A18	Feather	Feeding site	-29.314	29.767	Highmoor	KwaZulu-Natal	2016	Middle	University of KwaZulu-Natal
A19	Feather	Feeding site	-29.314	29.767	Highmoor	KwaZulu-Natal	2016	Middle	University of KwaZulu-Natal
A20	Feather	Feeding site	-29.314	29.767	Highmoor	KwaZulu-Natal	2016	Middle	University of KwaZulu-Natal
A21	Feather	Feeding site	-29.314	29.767	Highmoor	KwaZulu-Natal	2016	Middle	University of KwaZulu-Natal
A22	Feather	Feeding site	-29.314	29.767	Highmoor	KwaZulu-Natal	2016	Middle	University of KwaZulu-Natal
A23	Feather	Feeding site	-29.314	29.767	Highmoor	KwaZulu-Natal	2016	Middle	University of KwaZulu-Natal
A24	Feather	Feeding site	-29.314	29.767	Highmoor	KwaZulu-Natal	2016	Middle	University of KwaZulu-Natal
A25	Feather	Feeding site	-29.314	29.767	Highmoor	KwaZulu-Natal	2016	Middle	University of KwaZulu-Natal
A26	Feather	Feeding site	-29.314	29.767	Highmoor	KwaZulu-Natal	2016	Middle	University of KwaZulu-Natal
A27	Feather	Feeding site	-29.314	29.767	Highmoor	KwaZulu-Natal	2016	Middle	University of KwaZulu-Natal
A28	Feather	Feeding site	-29.314	29.767	Highmoor	KwaZulu-Natal	2016	Middle	University of KwaZulu-Natal
A29	Feather	Feeding site	-29.314	29.767	Highmoor	KwaZulu-Natal	2016	Middle	University of KwaZulu-Natal
A30	Feather	Feeding site	-29.314	29.767	Highmoor	KwaZulu-Natal	2016	Middle	University of KwaZulu-Natal
A31	Feather	Feeding site	-29.314	29.767	Highmoor	KwaZulu-Natal	2016	Middle	University of KwaZulu-Natal
A32	Feather	Feeding site	-29.314	29.767	Highmoor	KwaZulu-Natal	2016	Middle	University of KwaZulu-Natal
A33	Feather	Feeding site	-29.314	29.767	Highmoor	KwaZulu-Natal	2016	Middle	University of KwaZulu-Natal
A34	Feather	Feeding site	-29.314	29.767	Highmoor	KwaZulu-Natal	2016	Middle	University of KwaZulu-Natal
A35	Feather	Feeding site	-29.314	29.767	Highmoor	KwaZulu-Natal	2016	Middle	University of KwaZulu-Natal
A37	Feather	Feeding site	-29.314	29.767	Highmoor	KwaZulu-Natal	2016	Middle	University of KwaZulu-Natal
A38	Feather	Feeding site	-29.314	29.767	Highmoor	KwaZulu-Natal	2016	Middle	University of KwaZulu-Natal
A39	Feather	Feeding site	-29.314	29.767	Highmoor	KwaZulu-Natal	2016	Middle	University of KwaZulu-Natal
A40	Feather	Feeding site	-29.314	29.767	Highmoor	KwaZulu-Natal	2016	Middle	University of KwaZulu-Natal
A41	Feather	Feeding site	-29.314	29.767	Highmoor	KwaZulu-Natal	2016	Middle	University of KwaZulu-Natal
A42	Feather	Feeding site	-29.314	29.767	Highmoor	KwaZulu-Natal	2016	Middle	University of KwaZulu-Natal
A43	Feather	Feeding site	-29.314	29.767	Highmoor	KwaZulu-Natal	2016	Middle	University of KwaZulu-Natal
A44	Feather	Feeding site	-29.314	29.767	Highmoor	KwaZulu-Natal	2016	Middle	University of KwaZulu-Natal
A45	Feather	Feeding site	-29.314	29.767	Highmoor	KwaZulu-Natal	2016	Middle	University of KwaZulu-Natal
BFK1	Feather	Feeding site	-29.314	29.767	Highmoor	KwaZulu-Natal	2016	Middle	University of KwaZulu-Natal
BFK2	Feather	Feeding site	-29.314	29.767	Highmoor	KwaZulu-Natal	2016	Middle	University of KwaZulu-Natal
BFK3	Feather	Feeding site	-29.314	29.767	Highmoor	KwaZulu-Natal	2016	Middle	University of KwaZulu-Natal
BFK4	Feather	Feeding site	-29.314	29.767	Highmoor	KwaZulu-Natal	2016	Middle	University of KwaZulu-Natal
BFK5	Feather	Feeding site	-29.314	29.767	Highmoor	KwaZulu-Natal	2016	Middle	University of KwaZulu-Natal
BFK6	Feather	Feeding site	-29.314	29.767	Highmoor	KwaZulu-Natal	2016	Middle	University of KwaZulu-Natal
BFK7	Feather	Feeding site	-29.314	29.767	Highmoor	KwaZulu-Natal	2016	Middle	University of KwaZulu-Natal
BFK8	Feather	Feeding site	-29.314	29.767	Highmoor	KwaZulu-Natal	2016	Middle	University of KwaZulu-Natal
BFK9	Feather	Feeding site	-29.314	29.767	Highmoor	KwaZulu-Natal	2016	Middle	University of KwaZulu-Natal
BFK10	Feather	Feeding site	-29.314	29.767	Highmoor	KwaZulu-Natal	2016	Middle	University of KwaZulu-Natal
BFK11	Feather	Feeding site	-29.314	29.767	Highmoor	KwaZulu-Natal	2016	Middle	University of KwaZulu-Natal
BFK12	Feather	Feeding site	-29.314	29.767	Highmoor	KwaZulu-Natal	2016	Middle	University of KwaZulu-Natal
BFK13	Feather	Feeding site	-29.314	29.767	Highmoor	KwaZulu-Natal	2016	Middle	University of KwaZulu-Natal
BFK14	Feather	Feeding site	-29.314	29.767	Highmoor	KwaZulu-Natal	2016	Middle	University of KwaZulu-Natal
BFK16	Feather	Feeding site	-29.314	29.767	Highmoor	KwaZulu-Natal	2016	Middle	University of KwaZulu-Natal
BFK17	Feather	Feeding site	-29.314	29.767	Highmoor	KwaZulu-Natal	2016	Middle	University of KwaZulu-Natal
BFK18	Feather	Feeding site	-29.314	29.767	Highmoor	KwaZulu-Natal	2016	Middle	University of KwaZulu-Natal
BFK19	Feather	Feeding site	-29.314	29.767	Highmoor	KwaZulu-Natal	2016	Middle	University of KwaZulu-Natal
BFK20	Feather	Feeding site	-29.314	29.767	Highmoor	KwaZulu-Natal	2016	Middle	University of KwaZulu-Natal
BFK21	Feather	Feeding site	-29.314	29.767	Highmoor	KwaZulu-Natal	2016	Middle	University of KwaZulu-Natal
BFK22	Feather	Feeding site	-29.314	29.767	Highmoor	KwaZulu-Natal	2016	Middle	University of KwaZulu-Natal
BFK23	Feather	Feeding site	-29.314	29.767	Highmoor	KwaZulu-Natal	2016	Middle	University of KwaZulu-Natal
BFK24	Feather	Feeding site	-29.314	29.767	Highmoor	KwaZulu-Natal	2016	Middle	University of KwaZulu-Natal
BFK25	Feather	Feeding site	-29.314	29.767	Highmoor	KwaZulu-Natal	2016	Middle	University of KwaZulu-Natal
BFK26	Feather	Feeding site	-29.314	29.767	Highmoor	KwaZulu-Natal	2016	Middle	University of KwaZulu-Natal
BFK27	Feather	Feeding site	-29.314	29.767	Highmoor	KwaZulu-Natal	2016	Middle	University of KwaZulu-Natal
BFK28	Feather	Feeding site	-29.314	29.767	Highmoor	KwaZulu-Natal	2016	Middle	University of KwaZulu-Natal
BFK29	Feather	Feeding site	-29.314	29.767	Highmoor	KwaZulu-Natal	2016	Middle	University of KwaZulu-Natal
BFK30	Feather	Feeding site	-29.314	29.767	Highmoor	KwaZulu-Natal	2016	Middle	University of KwaZulu-Natal
BFK31	Feather	Feeding site	-29.314	29.767	Highmoor	KwaZulu-Natal	2016	Middle	University of KwaZulu-Natal
BFK32	Feather	Feeding site	-29.314	29.767	Highmoor	KwaZulu-Natal	2016	Middle	University of KwaZulu-Natal
BFK33	Feather	Feeding site	-29.314	29.767	Highmoor	KwaZulu-Natal	2016	Middle	University of KwaZulu-Natal
CV15	Feather	Feeding site	-29.314	29.767	Highmoor	KwaZulu-Natal	2008	Middle	University of KwaZulu-Natal
CV16	Feather	Feeding site	-29.314	29.767	Highmoor	KwaZulu-Natal	2008	Middle	University of KwaZulu-Natal
CV17	Feather	Feeding site	-29.314	29.767	Highmoor	KwaZulu-Natal	2008	Middle	University of KwaZulu-Natal
CV18	Feather	Feeding site	-29.314	29.767	Highmoor	KwaZulu-Natal	2008	Middle	University of KwaZulu-Natal
CV19	Feather	Feeding site	-29.314	29.767	Highmoor	KwaZulu-Natal	2008	Middle	University of KwaZulu-Natal
CV20	Feather	Feeding site	-29.314	29.767	Highmoor	KwaZulu-Natal	2008	Middle	University of KwaZulu-Natal
CV21	Feather	Feeding site	-29.314	29.767	Highmoor	KwaZulu-Natal	2008	Middle	University of KwaZulu-Natal
N160	Blood	Feeding site	-29.314	29.767	Highmoor	KwaZulu-Natal	2013	Middle	University of KwaZulu-Natal
CV27	Feather	Feeding site	-29.314	29.767	Highmoor	Kwazulu-Natal	2005	Middle	University of KwaZulu-Natal
CV29	Feather	Feeding site	-29.011	29.436	Cathkin Estate	KwaZulu-Natal	-	Middle	University of KwaZulu-Natal
CV30	Feather	Feeding site	-29.011	29.436	Cathkin Estate	KwaZulu-Natal	-	Middle	University of KwaZulu-Natal
CV31	Feather	Feeding site	-29.011	29.436	Cathkin Estate	KwaZulu-Natal	-	Middle	University of KwaZulu-Natal
CV32	Feather	Feeding site	-29.011	29.436	Cathkin Estate	KwaZulu-Natal	-	Middle	University of KwaZulu-Natal
CV33	Feather	Feeding site	-29.011	29.436	Cathkin Estate	KwaZulu-Natal	-	Middle	University of KwaZulu-Natal
CV34	Feather	Feeding site	-29.011	29.436	Cathkin Estate	KwaZulu-Natal	-	Middle	University of KwaZulu-Natal
CV35	Feather	Feeding site	-29.011	29.436	Cathkin Estate	KwaZulu-Natal	-	Middle	University of KwaZulu-Natal
CV36	Feather	Feeding site	-29.011	29.436	Cathkin Estate	KwaZulu-Natal	-	Middle	University of KwaZulu-Natal
CV37	Feather	Feeding site	-29.011	29.436	Cathkin Estate	KwaZulu-Natal	-	Middle	University of KwaZulu-Natal
CV38	Feather	Feeding site	-29.011	29.436	Cathkin Estate	KwaZulu-Natal	-	Middle	University of KwaZulu-Natal
CV39	Feather	Feeding site	-29.011	29.436	Cathkin Estate	KwaZulu-Natal	-	Middle	University of KwaZulu-Natal
CV40	Feather	Feeding site	-29.011	29.436	Cathkin Estate	KwaZulu-Natal	-	Middle	University of KwaZulu-Natal
CV41	Feather	Feeding site	-29.011	29.436	Cathkin Estate	KwaZulu-Natal	-	Middle	University of KwaZulu-Natal
CV42	Feather	Feeding site	-29.011	29.436	Cathkin Estate	KwaZulu-Natal	-	Middle	University of KwaZulu-Natal
CV43	Feather	Feeding site	-29.011	29.436	Cathkin Estate	KwaZulu-Natal	-	Middle	University of KwaZulu-Natal
CV44	Feather	Feeding site	-29.011	29.436	Cathkin Estate	KwaZulu-Natal	-	Middle	University of KwaZulu-Natal
CV45	Feather	Feeding site	-29.011	29.436	Cathkin Estate	KwaZulu-Natal	-	Middle	University of KwaZulu-Natal
CV46	Feather	Feeding site	-29.011	29.436	Cathkin Estate	KwaZulu-Natal	-	Middle	University of KwaZulu-Natal
CV47	Feather	Feeding site	-29.011	29.436	Cathkin Estate	KwaZulu-Natal	-	Middle	University of KwaZulu-Natal
39502	Dry snip	Feeding site	-29.011	29.436	Cathkin Estate	KwaZulu-Natal	2007	Middle	Durban Natural Science Museum
CV60	Feather	Feeding site	-29.528	28.608	Thlaku Vulture Restaurant	Lesotho	2009	Middle	University of KwaZulu-Natal
CV61	Feather	Feeding site	-29.528	28.608	Thlaku Vulture Restaurant	Lesotho	2009	Middle	University of KwaZulu-Natal
CV62	Feather	Feeding site	-29.528	28.608	Thlaku Vulture Restaurant	Lesotho	2009	Middle	University of KwaZulu-Natal
CV63	Feather	Feeding site	-29.528	28.608	Thlaku Vulture Restaurant	Lesotho	2009	Middle	University of KwaZulu-Natal
CV64	Feather	Feeding site	-29.528	28.608	Thlaku Vulture Restaurant	Lesotho	2009	Middle	University of KwaZulu-Natal
CV65	Feather	Feeding site	-29.528	28.608	Thlaku Vulture Restaurant	Lesotho	2009	Middle	University of KwaZulu-Natal
CV66	Feather	Feeding site	-29.528	28.608	Thlaku Vulture Restaurant	Lesotho	2009	Middle	University of KwaZulu-Natal
CV67	Feather	Feeding site	-29.528	28.608	Thlaku Vulture Restaurant	Lesotho	2009	Middle	University of KwaZulu-Natal
4123	Dry snip	Historic	-28.829	26.065	Soetdoring nature reserve	Freestate	1987	Middle	National Museum. Bloemfontein
5065	Dry snip	Historic	-28.829	26.065	Soetdoring nature reserve	Freestate	1996	Middle	National Museum. Bloemfontein
6261	Dry snip	Historic	-28.829	26.065	Soetdoring nature reserve	Freestate	2004	Middle	National Museum. Bloemfontein
CV6	Feather	Feeding site	-28.52	28.6	Golden Gate	Freestate	2008	Middle	University of KwaZulu-Natal
CV7	Feather	Feeding site	-28.52	28.6	Golden Gate	Freestate	2008	Middle	University of KwaZulu-Natal
CV8	Feather	Feeding site	-28.52	28.6	Golden Gate	Freestate	2008	Middle	University of KwaZulu-Natal
CV9	Feather	Feeding site	-28.52	28.6	Golden Gate	Freestate	2008	Middle	University of KwaZulu-Natal
CV10	Feather	Feeding site	-28.52	28.6	Golden Gate	Freestate	2008	Middle	University of KwaZulu-Natal
CV11	Feather	Feeding site	-28.52	28.6	Golden Gate	Freestate	2008	Middle	University of KwaZulu-Natal
CV12	Feather	Feeding site	-28.52	28.6	Golden Gate	Freestate	2008	Middle	University of KwaZulu-Natal
CV13	Feather	Feeding site	-28.52	28.6	Golden Gate	Freestate	2008	Middle	University of KwaZulu-Natal
CV14	Feather	Feeding site	-28.52	28.6	Golden Gate	Freestate	2008	Middle	University of KwaZulu-Natal
47062	Blood	Feeding site	-28.52	28.6	Golden Gate	Freestate	2016	Middle	National Zoological Gardens of South Africa
4363	Blood	Feeding site	-28.52	28.6	Golden Gate	Freestate	2016	Middle	National Zoological Gardens of South Africa
CV201	Feather	Feeding site	-28.164	30.257	Dundee	KwaZulu-Natal	2016	Middle	University of KwaZulu-Natal
DP1	Muscle	Poisoned	-28.164	30.257	Dundee	KwaZulu-Natal	2016	Middle	University of KwaZulu-Natal
DP2	Muscle	Poisoned	-28.164	30.257	Dundee	KwaZulu-Natal	2016	Middle	University of KwaZulu-Natal
DP3	Muscle	Poisoned	-28.164	30.257	Dundee	KwaZulu-Natal	2016	Middle	University of KwaZulu-Natal
DP4	Muscle	Poisoned	-28.164	30.257	Dundee	KwaZulu-Natal	2016	Middle	University of KwaZulu-Natal
DP5	Muscle	Poisoned	-28.164	30.257	Dundee	KwaZulu-Natal	2016	Middle	University of KwaZulu-Natal
DP6	Muscle	Poisoned	-28.164	30.257	Dundee	KwaZulu-Natal	2016	Middle	University of KwaZulu-Natal
DP7	Muscle	Poisoned	-28.164	30.257	Dundee	KwaZulu-Natal	2016	Middle	University of KwaZulu-Natal
DP8	Muscle	Poisoned	-28.164	30.257	Dundee	KwaZulu-Natal	2016	Middle	University of KwaZulu-Natal
19284	Dry snip	Historic	-28.164	30.257	Dundee	KwaZulu-Natal	1965	Middle	Durban Natural Science Museum
E1-11	Feather	Electrocution	-26.363	30.028	Smithfield district.	Mpumalanga	2016	Northern	University of KwaZulu-Natal
E2-11	Feather	Electrocution	-26.363	30.028	Smithfield district.	Mpumalanga	2016	Northern	University of KwaZulu-Natal
ED2-11	Feather	Electrocution	-26.363	30.028	Smithfield district.	Mpumalanga	2016	Northern	University of KwaZulu-Natal
E3-11	Feather	Electrocution	-26.363	30.028	Smithfield district.	Mpumalanga	2016	Northern	University of KwaZulu-Natal
E4-11	Feather	Electrocution	-26.363	30.028	Smithfield district.	Mpumalanga	2016	Northern	University of KwaZulu-Natal
E1-12	Feather	Electrocution	-26.363	30.028	Smithfield district.	Mpumalanga	2016	Northern	University of KwaZulu-Natal
E2-12	Feather	Electrocution	-26.363	30.028	Smithfield district.	Mpumalanga	2016	Northern	University of KwaZulu-Natal
E3-12	Feather	Electrocution	-26.363	30.028	Smithfield district.	Mpumalanga	2016	Northern	University of KwaZulu-Natal
E4-12	Feather	Electrocution	-26.363	30.028	Smithfield district.	Mpumalanga	2016	Northern	University of KwaZulu-Natal
E5-12	Feather	Electrocution	-26.363	30.028	Smithfield district.	Mpumalanga	2016	Northern	University of KwaZulu-Natal
E1-13	Feather	Electrocution	-26.363	30.028	Smithfield district.	Mpumalanga	2016	Northern	University of KwaZulu-Natal
E2-13	Feather	Electrocution	-26.363	30.028	Smithfield district.	Mpumalanga	2016	Northern	University of KwaZulu-Natal
E3-13	Feather	Electrocution	-26.363	30.028	Smithfield district.	Mpumalanga	2016	Northern	University of KwaZulu-Natal
E4-13	Feather	Electrocution	-26.363	30.028	Smithfield district.	Mpumalanga	2016	Northern	University of KwaZulu-Natal
E1-14	Feather	Electrocution	-26.363	30.028	Smithfield district.	Mpumalanga	2016	Northern	University of KwaZulu-Natal
E2-14	Feather	Electrocution	-26.363	30.028	Smithfield district.	Mpumalanga	2016	Northern	University of KwaZulu-Natal
E3-14	Feather	Electrocution	-26.363	30.028	Smithfield district.	Mpumalanga	2016	Northern	University of KwaZulu-Natal
E4-14	Feather	Electrocution	-26.363	30.028	Smithfield district.	Mpumalanga	2016	Northern	University of KwaZulu-Natal
E1-15	Feather	Electrocution	-26.363	30.028	Smithfield district.	Mpumalanga	2016	Northern	University of KwaZulu-Natal
E2-15	Feather	Electrocution	-26.363	30.028	Smithfield district.	Mpumalanga	2016	Northern	University of KwaZulu-Natal
E1-16	Feather	Electrocution	-26.363	30.028	Smithfield district.	Mpumalanga	2016	Northern	University of KwaZulu-Natal
SE2	Feather	Electrocution	-26.363	30.028	Smithfield district.	Mpumalanga	2016	Northern	University of KwaZulu-Natal
73390	Dry snip	Historic	-25.681	27.933	De Wildt	North West	1987	Northern	Ditsong National Museum
73391	Dry snip	Historic	-25.681	27.933	De Wildt	North West	1987	Northern	Ditsong National Museum
22760	Dry snip	Historic	-25.681	27.933	De Wildt	North West	1937	Northern	Ditsong National Museum
4349	Blood	Colony	-25.8	27.78	Skeerpoort colony	North West	2016	Northern	National Zoological Gardens of South Africa
8163	Blood	Colony	-25.8	27.78	Skeerpoort colony	North West	2016	Northern	National Zoological Gardens of South Africa
8170	Blood	Colony	-25.8	27.78	Skeerpoort colony	North West	2016	Northern	National Zoological Gardens of South Africa
8171	Blood	Colony	-25.8	27.78	Skeerpoort colony	North West	2016	Northern	National Zoological Gardens of South Africa
8172	Blood	Colony	-25.8	27.78	Skeerpoort colony	North West	2016	Northern	National Zoological Gardens of South Africa
8287	Blood	Colony	-25.8	27.78	Skeerpoort colony	North West	2016	Northern	National Zoological Gardens of South Africa
8293	Blood	Colony	-25.8	27.78	Skeerpoort colony	North West	2016	Northern	National Zoological Gardens of South Africa
8300	Blood	Colony	-25.8	27.78	Skeerpoort colony	North West	2016	Northern	National Zoological Gardens of South Africa
8304	Blood	Colony	-25.8	27.78	Skeerpoort colony	North West	2016	Northern	National Zoological Gardens of South Africa
8311	Blood	Colony	-25.8	27.78	Skeerpoort colony	North West	2016	Northern	National Zoological Gardens of South Africa
8438	Blood	Colony	-25.8	27.78	Skeerpoort colony	North West	2016	Northern	National Zoological Gardens of South Africa
9504	Blood	Colony	-25.8	27.78	Skeerpoort colony	North West	2016	Northern	National Zoological Gardens of South Africa
47025	Blood	Colony	-25.8	27.78	Skeerpoort colony	North West	2016	Northern	National Zoological Gardens of South Africa
38402	Blood	Rehabilitation	-25.8	27.78	Skeerpoort colony	North West	2016	Northern	National Zoological Gardens of South Africa
47040	Blood	Colony	-25.8	27.78	Skeerpoort colony	North West	2016	Northern	National Zoological Gardens of South Africa
47056	Blood	Colony	-25.8	27.78	Skeerpoort colony	North West	2016	Northern	National Zoological Gardens of South Africa
7987	Blood	Colony	-25.8	27.78	Skeerpoort colony	North West	2016	Northern	National Zoological Gardens of South Africa
7989	Blood	Colony	-25.8	27.78	Skeerpoort colony	North West	2016	Northern	National Zoological Gardens of South Africa
8054	Blood	Colony	-25.8	27.78	Skeerpoort colony	North West	2016	Northern	National Zoological Gardens of South Africa
8055	Blood	Colony	-25.8	27.78	Skeerpoort colony	North West	2016	Northern	National Zoological Gardens of South Africa
8129	Blood	Colony	-25.8	27.78	Skeerpoort colony	North West	2016	Northern	National Zoological Gardens of South Africa
8452	Blood	Colony	-25.8	27.78	Skeerpoort colony	North West	2016	Northern	National Zoological Gardens of South Africa
8453	Blood	Colony	-25.8	27.78	Skeerpoort colony	North West	2016	Northern	National Zoological Gardens of South Africa
8454	Blood	Colony	-25.8	27.78	Skeerpoort colony	North West	2016	Northern	National Zoological Gardens of South Africa
8455	Blood	Colony	-25.8	27.78	Skeerpoort colony	North West	2016	Northern	National Zoological Gardens of South Africa
8456	Blood	Colony	-25.8	27.78	Skeerpoort colony	North West	2016	Northern	National Zoological Gardens of South Africa
8457	Blood	Colony	-25.8	27.78	Skeerpoort colony	North West	2016	Northern	National Zoological Gardens of South Africa
8458	Blood	Colony	-25.8	27.78	Skeerpoort colony	North West	2016	Northern	National Zoological Gardens of South Africa
8459	Blood	Colony	-25.8	27.78	Skeerpoort colony	North West	2016	Northern	National Zoological Gardens of South Africa
8460	Blood	Colony	-25.8	27.78	Skeerpoort colony	North West	2016	Northern	National Zoological Gardens of South Africa
8461	Blood	Colony	-25.8	27.78	Skeerpoort colony	North West	2016	Northern	National Zoological Gardens of South Africa
10228	Blood	Colony	-25.8	27.78	Skeerpoort colony	North West	2016	Northern	National Zoological Gardens of South Africa
10229	Blood	Colony	-25.8	27.78	Skeerpoort colony	North West	2016	Northern	National Zoological Gardens of South Africa
10230	Blood	Colony	-25.8	27.78	Skeerpoort colony	North West	2016	Northern	National Zoological Gardens of South Africa
10231	Blood	Colony	-25.8	27.78	Skeerpoort colony	North West	2016	Northern	National Zoological Gardens of South Africa
10233	Blood	Colony	-25.8	27.78	Skeerpoort colony	North West	2016	Northern	National Zoological Gardens of South Africa
38406	Blood	Colony	-25.8	27.78	Skeerpoort colony	North West	2016	Northern	National Zoological Gardens of South Africa
47021	Blood	Colony	-25.8	27.78	Skeerpoort colony	North West	2016	Northern	National Zoological Gardens of South Africa
47023	Blood	Colony	-25.8	27.78	Skeerpoort colony	North West	2016	Northern	National Zoological Gardens of South Africa
47028	Blood	Colony	-25.8	27.78	Skeerpoort colony	North West	2016	Northern	National Zoological Gardens of South Africa
47042	Blood	Colony	-25.8	27.78	Skeerpoort colony	North West	2016	Northern	National Zoological Gardens of South Africa
47045	Blood	Colony	-25.8	27.78	Skeerpoort colony	North West	2016	Northern	National Zoological Gardens of South Africa
47064	Blood	Colony	-25.8	27.78	Skeerpoort colony	North West	2016	Northern	National Zoological Gardens of South Africa
78618	Dry snip	Historic	-24.433	27.533	Kransberg colony	Limpopo	2002	Northern	Ditsong National Museum
60019	Dry snip	Historic	-24.433	27.533	Kransberg colony	Limpopo	1982	Northern	Ditsong National Museum
60020	Dry snip	Historic	-24.433	27.533	Kransberg colony	Limpopo	1982	Northern	Ditsong National Museum
60022	Dry snip	Historic	-24.433	27.533	Kransberg colony	Limpopo	1982	Northern	Ditsong National Museum
60036	Dry snip	Historic	-24.433	27.533	Kransberg colony	Limpopo	1982	Northern	Ditsong National Museum
60037	Dry snip	Historic	-24.433	27.533	Kransberg colony	Limpopo	1982	Northern	Ditsong National Museum
60038	Dry snip	Historic	-24.433	27.533	Kransberg colony	Limpopo	1982	Northern	Ditsong National Museum
61245	Dry snip	Historic	-24.433	27.533	Kransberg colony	Limpopo	1983	Northern	Ditsong National Museum
61257	Dry snip	Historic	-24.433	27.533	Kransberg colony	Limpopo	1984	Northern	Ditsong National Museum
61258	Dry snip	Historic	-24.433	27.533	Kransberg colony	Limpopo	1984	Northern	Ditsong National Museum
61259	Dry snip	Historic	-24.433	27.533	Kransberg colony	Limpopo	1984	Northern	Ditsong National Museum
75431	Dry snip	Historic	-24.433	27.533	Kransberg colony	Limpopo	1988	Northern	Ditsong National Museum
60023	Dry snip	Historic	-24.433	27.533	Kransberg colony	Limpopo	1982	Northern	Ditsong National Museum
60538	Dry snip	Historic	-24.433	27.533	Kransberg colony	Limpopo	1982	Northern	Ditsong National Museum
61715	Dry snip	Historic	-24.433	27.533	Kransberg colony	Limpopo	1984	Northern	Ditsong National Museum
61488	Dry snip	Historic	-24.433	27.533	Kransberg colony	Limpopo	1984	Northern	Ditsong National Museum
61568	Dry snip	Historic	-24.433	27.533	Kransberg colony	Limpopo	1984	Northern	Ditsong National Museum
61714	Dry snip	Historic	-24.433	27.533	Kransberg colony	Limpopo	1984	Northern	Ditsong National Museum
61716	Dry snip	Historic	-24.433	27.533	Kransberg colony	Limpopo	1984	Northern	Ditsong National Museum
CV196	Feather	Colony	-24.433	27.533	Kransberg colony	Limpopo	2016	Northern	University of KwaZulu-Natal
CV197	Feather	Colony	-24.433	27.533	Kransberg colony	Limpopo	2016	Northern	University of KwaZulu-Natal
CV198	Feather	Colony	-24.433	27.533	Kransberg colony	Limpopo	2016	Northern	University of KwaZulu-Natal
CV199	Feather	Colony	-24.433	27.533	Kransberg colony	Limpopo	2016	Northern	University of KwaZulu-Natal
CV200	Feather	Colony	-24.433	27.533	Kransberg colony	Limpopo	2016	Northern	University of KwaZulu-Natal
1197	Blood	Colony	-24.433	27.533	Kransberg colony	Limpopo	2016	Northern	National Zoological Gardens of South Africa
3673	Blood	Colony	-24.433	27.533	Kransberg colony	Limpopo	2016	Northern	National Zoological Gardens of South Africa
38398	Blood	Rehabilitation	-24.433	27.533	Kransberg colony	Limpopo	2016	Northern	National Zoological Gardens of South Africa
43398	Blood	Rehabilitation	-24.433	27.533	Kransberg colony	Limpopo	2016	Northern	National Zoological Gardens of South Africa
43405	Blood	Rehabilitation	-24.433	27.533	Kransberg colony	Limpopo	2016	Northern	National Zoological Gardens of South Africa
47022	Blood	Colony	-24.433	27.533	Kransberg colony	Limpopo	2016	Northern	National Zoological Gardens of South Africa
47024	Blood	Colony	-24.433	27.533	Kransberg colony	Limpopo	2016	Northern	National Zoological Gardens of South Africa
47041	Blood	Colony	-24.433	27.533	Kransberg colony	Limpopo	2016	Northern	National Zoological Gardens of South Africa
47052	Blood	Colony	-24.433	27.533	Kransberg colony	Limpopo	2016	Northern	National Zoological Gardens of South Africa
47054	Blood	Colony	-24.433	27.533	Kransberg colony	Limpopo	2016	Northern	National Zoological Gardens of South Africa
47061	Blood	Colony	-24.433	27.533	Kransberg colony	Limpopo	2016	Northern	National Zoological Gardens of South Africa
47063	Blood	Colony	-24.433	27.533	Kransberg colony	Limpopo	2016	Northern	National Zoological Gardens of South Africa
75754	Dry snip	Historic	-23.047	29.046	Blouberg Vulture Colony	Limpopo	-	Northern	Ditsong National Museum
80164	Dry snip	Historic	-23.047	29.046	Blouberg Vulture Colony	Limpopo	2006	Northern	Ditsong National Museum
77072	Dry snip	Historic	-23.047	29.046	Blouberg Vulture Colony	Limpopo	1996	Northern	Ditsong National Museum
F41	Feather	Poisoned	-24.26	30.833	Hoedspruit	Limpopo	2015	Northern	University of KwaZulu-Natal
F42	Feather	Poisoned	-24.26	30.833	Hoedspruit	Limpopo	2015	Northern	University of KwaZulu-Natal
F43	Feather	Poisoned	-24.26	30.833	Hoedspruit	Limpopo	2015	Northern	University of KwaZulu-Natal
F44	Feather	Poisoned	-24.26	30.833	Hoedspruit	Limpopo	2015	Northern	University of KwaZulu-Natal
F45	Feather	Poisoned	-24.26	30.833	Hoedspruit	Limpopo	2015	Northern	University of KwaZulu-Natal
F46	Feather	Poisoned	-24.26	30.833	Hoedspruit	Limpopo	2015	Northern	University of KwaZulu-Natal
F47	Feather	Poisoned	-24.26	30.833	Hoedspruit	Limpopo	2015	Northern	University of KwaZulu-Natal
F48	Feather	Poisoned	-24.26	30.833	Hoedspruit	Limpopo	2015	Northern	University of KwaZulu-Natal
F49	Feather	Poisoned	-24.26	30.833	Hoedspruit	Limpopo	2015	Northern	University of KwaZulu-Natal
F50	Feather	Poisoned	-24.26	30.833	Hoedspruit	Limpopo	2015	Northern	University of KwaZulu-Natal
F51	Feather	Poisoned	-24.26	30.833	Hoedspruit	Limpopo	2015	Northern	University of KwaZulu-Natal
F52	Feather	Poisoned	-24.26	30.833	Hoedspruit	Limpopo	2015	Northern	University of KwaZulu-Natal
F53	Feather	Poisoned	-24.26	30.833	Hoedspruit	Limpopo	2015	Northern	University of KwaZulu-Natal
F54	Feather	Poisoned	-24.26	30.833	Hoedspruit	Limpopo	2015	Northern	University of KwaZulu-Natal
6670	Blood	Feeding site	-24.26	30.833	Hoedspruit	Limpopo	2016	Northern	National Zoological Gardens of South Africa
679	Dry snip	Historic	-24.789	31.489	Mala Mala	Mpumalanga	1958	Northern	Durban Natural Science Museum
680	Dry snip	Historic	-24.789	31.489	Mala Mala	Mpumalanga	1956	Northern	Durban Natural Science Museum
681	Dry snip	Historic	-24.789	31.489	Mala Mala	Mpumalanga	1956	Northern	Durban Natural Science Museum

## Sheet: Supp Table 9
Supplementary Table 9: Details of the 13 microsatellite loci used in the present study
Locus	Sequence	Motif	Ta (°C)	Label	Allele Size range (bp)	Multiplex Reaction
BV2	F: CAGCATGTTATTTTGGCTGC	(CA)11	60	HEX	110 - 136	Multiplex 6
	R: TTGCTAAACCGGTTAGAAGTTG
BV5	F: GTTCTGAGGGTAGAGGGACTG	(CA)17	58	Tet	166 - 182	Multiplex 1
	R: GCTGAGCAGCTTCAGAAAGTC
BV6	F:AATCTGCATCCCAGTTCTGC	(CA)11	60	HEX	100 -150	Multiplex 4
	R: CCGGAGACTCTCAGAACTTAAC
BV9	F: ATCTAGGGACATCGAGGAGC	(TA)6(CA)11	60	HEX	196 - 384	Multiplex 6
	R: ACAGGGATGCAGGTAAGCC
BV11	F: TGTTTGCAAGCTGGAGACC	(CA)22	60	HEX	146 - 186	Multiplex 3
	R: AAAAGCCTTGGGGTAAGCAC
BV12	F: TCAGGTTTTGACGACCTTCC	(CA)15	60	Fam	240 - 290	Multiplex 2
	R: GTGGTAACGGAGGAACAAGC
BV13	F: AAAACAGAGTTTTCACATTTTCATAAG	(CA)16	60	Fam	163 - 187	Multiplex 3
	R: TTCAGGAAACAGAAGCATGAAC
BV14	F: GGCAGTGTGGAGCCTACATC	(CA)16	60	Fam	148 -186	Multiplex 4
	R: CTCCAGGGTCCTTGTTTGC
BV20	F: GAACAGCACTGAACGTGAGC	(CA)13	58	HEX	133 - 195	Multiplex 1
	R: GTTTCTCCTGACAGTGAAATAACTC
Gf3H3	F: GTAGAATAATTTGCTCCTGG	(CT)12	60	Fam	123 - 197	Multiplex 2
	R: GTGAAGGCACCTCATAGACA
Gf8G	F: TGAGCAGGTGAGTCCAGAAG	(CT)8C (TC)2	60	Fam	226 - 292	Multiplex 4
	R: GCTCTCCTGTCATCTTGCAT
Gf9C	F: GGTGGACATTACATACACTG	(TC)10+(CT)9 C (CA)5T (AC)4	60	HEX	217 -315	Multiplex 3
	R: CAAGGAATCTGGACTACTAA
Gf11A4	F: GATCCCTTCCAACCGAAAAT	(CTCTT)17	60	HEX	110 - 160	Multiplex 2
	R: TGGTGACCAACGGAAGTGTG
